# Supplementary material for: Identification and Validation of Hypoxia-Related lncRNA Signature as a Prognostic Model for Hepatocellular Carcinoma
Source: Front Genet. 2021 Sep 28;12:744113. doi: 10.3389/fgene.2021.744113 (PMC8505699; doi:10.3389/fgene.2021.744113)
Supplement: Supplementary file 1 [file Table2.XLSX]

## Sheet: Sheet1
Table S1: The differentially expressed hypoxia-related genes
gene symbol	conMean	treatMean	logFC	pValue	fdr
CAVIN3	1.44613	5.66613	1.97017	5.1e-14	2.07e-13
ADORA2B	0.183773	0.489972	1.41477	0.0407033	0.0494658
GPI	20.788	42.1997	1.02148	1.93e-16	9.4e-16
ATF3	20.5744	9.02973	-1.1881	1.07e-11	3.01e-11
SAP30	1.56778	3.84124	1.29285	1.01e-17	5.9e-17
JMJD6	1.87365	4.029	1.10457	4.13e-17	2.06e-16
KDELR3	4.10579	12.8168	1.64231	3.11e-09	6.55e-09
ENO3	15.2563	7.19152	-1.08504	1.05e-13	3.9e-13
CA12	0.325978	3.73602	3.51865	1.48e-09	3.28e-09
SERPINE1	129.223	45.0428	-1.52049	2.29e-11	6.16e-11
NDST2	0.144324	0.293774	1.0254	4.04e-21	8.33e-20
NEDD4L	1.33666	3.67222	1.45802	1.3e-19	1.22e-18
CHST2	0.454629	1.07558	1.24236	3.79e-07	6.7e-07
PDGFB	1.44022	4.27301	1.56896	1.84e-18	1.24e-17
PLIN2	127.362	62.5749	-1.02528	1.68e-12	5.35e-12
IGFBP3	95.5802	39.259	-1.28369	2.64e-20	3.31e-19
KIF5A	0.0029751	0.0464091	3.96339	3.52e-10	8.69e-10
HSPA5	110.195	231.575	1.07142	1.04e-19	1.07e-18
DTNA	0.314807	1.48954	2.24233	9.06e-15	4.07e-14
DPYSL4	0.0541668	0.297852	2.45912	0.000417197	0.000588787
MIF	18.5365	45.6984	1.30177	2.78e-13	9.74e-13
DUSP1	210.261	101.366	-1.05261	6.88e-14	2.62e-13
SLC2A1	0.680047	2.53401	1.89771	3.92e-05	6.07e-05
NOCT	4.81295	2.19449	-1.13304	7.79e-11	2.07e-10
FBP1	394.353	138.913	-1.5053	4.76e-21	8.33e-20
PCK1	310.9	98.7008	-1.65532	1.33e-19	1.22e-18
NDRG1	6.8348	25.5637	1.90312	7.08e-12	2.14e-11
ALDOA	20.5536	72.1275	1.81116	2.08e-19	1.74e-18
TES	2.25239	5.73908	1.34936	1.02e-09	2.32e-09
EFNA1	46.4157	124.589	1.42449	2.68e-17	1.52e-16
LOX	0.361599	1.83761	2.34537	9e-12	2.67e-11
IL6	0.867032	0.320722	-1.43476	3.1e-05	4.89e-05
P4HA2	1.00816	4.30351	2.09379	1.64e-22	9.55e-21
RRAGD	2.04585	6.46993	1.66105	2.74e-16	1.26e-15
PRKCA	1.36661	3.80027	1.47549	2.33e-19	1.85e-18
AMPD3	0.254917	0.543059	1.09108	7.02e-05	0.000104946
DDIT3	9.15751	26.0193	1.50655	3.18e-17	1.74e-16
CAVIN1	11.0168	22.145	1.00727	1.37e-08	2.72e-08
B4GALNT2	0.00209787	0.551994	8.03958	2.65e-09	5.66e-09
FOS	113.2	21.1632	-2.41925	6.68e-21	1.06e-19
EFNA3	0.247446	1.70368	2.78347	3.03e-22	1.33e-20
GPC3	2.9286	271.542	6.53482	1.38e-21	4.03e-20
CSRP2	1.73482	4.49812	1.37454	1.7e-07	3.14e-07
CCN5	0.982502	0.419264	-1.2286	7.51e-06	1.23e-05
PGF	0.427305	1.53329	1.84329	3.66e-13	1.26e-12
PFKP	0.971926	4.86038	2.32215	1.35e-06	2.29e-06
ATP7A	0.326355	0.658971	1.01377	2.02e-09	4.37e-09
TPD52	3.23895	6.88307	1.08753	4.15e-13	1.4e-12
PDK1	0.517167	1.11061	1.10265	3.65e-08	7.03e-08
PHKG1	0.102882	0.281162	1.45041	9.26e-20	1.01e-18
DCN	17.7759	5.59696	-1.6672	1.56e-19	1.36e-18
INHA	0.0341132	1.46051	5.42	4.72e-07	8.25e-07
CCN1	52.803	20.6621	-1.35363	1.35e-14	5.89e-14
PLAC8	1.84141	0.640047	-1.52456	4.54e-21	8.33e-20
HOXB9	0.0104925	0.27807	4.72802	1.29e-10	3.31e-10
ANXA2	11.021	39.2908	1.83393	6.77e-19	5.15e-18
GYS1	1.95483	4.32724	1.1464	3.57e-18	2.23e-17
DDIT4	14.4734	30.4161	1.07143	6.49e-05	9.88e-05
COL5A1	1.6981	5.50647	1.69721	0.00316825	0.0042324
HK1	1.75653	3.53285	1.0081	0.00499811	0.00657646
ENO1	103.343	231.56	1.16395	1.92e-12	5.99e-12
GAPDH	278.515	661.696	1.24841	5.02e-20	5.85e-19
ZFP36	164.714	57.4198	-1.52034	8e-18	4.83e-17
PGK1	25.6127	52.1395	1.02551	2.21e-14	9.23e-14
CAV1	4.22235	8.7237	1.04689	3.25e-09	6.77e-09
ANKZF1	1.69287	4.79925	1.50334	2.35e-26	4.11e-24
SLC2A5	0.049302	1.52747	4.95335	2.44e-12	7.5e-12
MT2A	1393.41	352.697	-1.98211	7.45e-22	2.61e-20
MT1E	468.065	109.613	-2.09429	1.27e-22	9.55e-21
PPFIA4	0.00950499	0.103531	3.44523	1.52e-08	2.99e-08
HEXA	3.18902	6.69899	1.07083	1.23e-18	8.59e-18
BCAN	0.0196002	0.711653	5.18224	2.02e-21	5.04e-20
S100A4	9.69162	21.6052	1.15657	0.000222603	0.000321946
STC2	0.27725	1.96477	2.8251	1.14e-18	8.28e-18
STC1	1.04071	3.41064	1.71248	5.21e-13	1.72e-12
NDST1	5.00291	13.1824	1.39777	1.44e-20	1.93e-19
