# Supplementary material for: Identification and Validation of Hypoxia-Related lncRNA Signature as a Prognostic Model for Hepatocellular Carcinoma
Source: Front Genet. 2021 Sep 28;12:744113. doi: 10.3389/fgene.2021.744113 (PMC8505699; doi:10.3389/fgene.2021.744113)
Supplement: Supplementary file 2 [file Table3.XLSX]

## Sheet: Result of GO
Table S4: result of GO
ONTOLOGY	ID	Description	GeneRatio	BgRatio	pvalue	p.adjust	qvalue	geneID	Count
BP	GO:0016051	carbohydrate biosynthetic process	15/76	208/18670	4.75165e-15	1.16653e-11	8.46794e-12	GPI/ATF3/ENO3/NDST2/PDGFB/SLC2A1/FBP1/PCK1/ALDOA/PHKG1/GYS1/ENO1/GAPDH/PGK1/NDST1	15
BP	GO:0006735	NADH regeneration	8/76	27/18670	1.07662e-13	6.14723e-11	4.46233e-11	GPI/ENO3/ALDOA/PFKP/HK1/ENO1/GAPDH/PGK1	8
BP	GO:0061621	canonical glycolysis	8/76	27/18670	1.07662e-13	6.14723e-11	4.46233e-11	GPI/ENO3/ALDOA/PFKP/HK1/ENO1/GAPDH/PGK1	8
BP	GO:0061718	glucose catabolic process to pyruvate	8/76	27/18670	1.07662e-13	6.14723e-11	4.46233e-11	GPI/ENO3/ALDOA/PFKP/HK1/ENO1/GAPDH/PGK1	8
BP	GO:0061615	glycolytic process through fructose-6-phosphate	8/76	28/18670	1.50238e-13	6.14723e-11	4.46233e-11	GPI/ENO3/ALDOA/PFKP/HK1/ENO1/GAPDH/PGK1	8
BP	GO:0061620	glycolytic process through glucose-6-phosphate	8/76	28/18670	1.50238e-13	6.14723e-11	4.46233e-11	GPI/ENO3/ALDOA/PFKP/HK1/ENO1/GAPDH/PGK1	8
BP	GO:0006090	pyruvate metabolic process	12/76	150/18670	9.24566e-13	3.24258e-10	2.35382e-10	GPI/ENO3/FBP1/PCK1/ALDOA/PFKP/PDK1/DDIT4/HK1/ENO1/GAPDH/PGK1	12
BP	GO:0006007	glucose catabolic process	8/76	36/18670	1.42523e-12	4.37367e-10	3.17488e-10	GPI/ENO3/ALDOA/PFKP/HK1/ENO1/GAPDH/PGK1	8
BP	GO:0006006	glucose metabolic process	13/76	204/18670	1.7995e-12	4.90863e-10	3.56322e-10	GPI/ATF3/ENO3/IGFBP3/FBP1/PCK1/ALDOA/PFKP/PDK1/HK1/ENO1/GAPDH/PGK1	13
BP	GO:0046031	ADP metabolic process	11/76	122/18670	2.34704e-12	5.76198e-10	4.18267e-10	GPI/ENO3/FBP1/ALDOA/AMPD3/PFKP/DDIT4/HK1/ENO1/GAPDH/PGK1	11
BP	GO:0006734	NADH metabolic process	8/76	40/18670	3.57542e-12	7.97968e-10	5.79251e-10	GPI/ENO3/ALDOA/PFKP/HK1/ENO1/GAPDH/PGK1	8
BP	GO:0009135	purine nucleoside diphosphate metabolic process	11/76	134/18670	6.61534e-12	1.24928e-09	9.06864e-10	GPI/ENO3/FBP1/ALDOA/AMPD3/PFKP/DDIT4/HK1/ENO1/GAPDH/PGK1	11
BP	GO:0009179	purine ribonucleoside diphosphate metabolic process	11/76	134/18670	6.61534e-12	1.24928e-09	9.06864e-10	GPI/ENO3/FBP1/ALDOA/AMPD3/PFKP/DDIT4/HK1/ENO1/GAPDH/PGK1	11
BP	GO:0009185	ribonucleoside diphosphate metabolic process	11/76	136/18670	7.78585e-12	1.3653e-09	9.91086e-10	GPI/ENO3/FBP1/ALDOA/AMPD3/PFKP/DDIT4/HK1/ENO1/GAPDH/PGK1	11
BP	GO:0005996	monosaccharide metabolic process	14/76	287/18670	8.78049e-12	1.43707e-09	1.04318e-09	GPI/ATF3/ENO3/IGFBP3/SLC2A1/FBP1/PCK1/ALDOA/PFKP/PDK1/HK1/ENO1/GAPDH/PGK1	14
BP	GO:0019318	hexose metabolic process	13/76	244/18670	1.73531e-11	2.66261e-09	1.93281e-09	GPI/ATF3/ENO3/IGFBP3/FBP1/PCK1/ALDOA/PFKP/PDK1/HK1/ENO1/GAPDH/PGK1	13
BP	GO:0019674	NAD metabolic process	8/76	51/18670	2.8566e-11	3.91646e-09	2.84299e-09	GPI/ENO3/ALDOA/PFKP/HK1/ENO1/GAPDH/PGK1	8
BP	GO:0006096	glycolytic process	10/76	113/18670	3.00567e-11	3.91646e-09	2.84299e-09	GPI/ENO3/FBP1/ALDOA/PFKP/DDIT4/HK1/ENO1/GAPDH/PGK1	10
BP	GO:0009132	nucleoside diphosphate metabolic process	11/76	154/18670	3.03107e-11	3.91646e-09	2.84299e-09	GPI/ENO3/FBP1/ALDOA/AMPD3/PFKP/DDIT4/HK1/ENO1/GAPDH/PGK1	11
BP	GO:0006757	ATP generation from ADP	10/76	114/18670	3.28406e-11	4.03118e-09	2.92627e-09	GPI/ENO3/FBP1/ALDOA/PFKP/DDIT4/HK1/ENO1/GAPDH/PGK1	10
BP	GO:0006094	gluconeogenesis	9/76	82/18670	4.34802e-11	5.08305e-09	3.68983e-09	GPI/ATF3/ENO3/FBP1/PCK1/ALDOA/ENO1/GAPDH/PGK1	9
BP	GO:0019319	hexose biosynthetic process	9/76	85/18670	6.04979e-11	6.75101e-09	4.90062e-09	GPI/ATF3/ENO3/FBP1/PCK1/ALDOA/ENO1/GAPDH/PGK1	9
BP	GO:0019320	hexose catabolic process	8/76	57/18670	7.26998e-11	7.75992e-09	5.63299e-09	GPI/ENO3/ALDOA/PFKP/HK1/ENO1/GAPDH/PGK1	8
BP	GO:0046364	monosaccharide biosynthetic process	9/76	91/18670	1.12946e-10	1.15534e-08	8.3867e-09	GPI/ATF3/ENO3/FBP1/PCK1/ALDOA/ENO1/GAPDH/PGK1	9
BP	GO:0006165	nucleoside diphosphate phosphorylation	10/76	132/18670	1.42078e-10	1.39521e-08	1.01279e-08	GPI/ENO3/FBP1/ALDOA/PFKP/DDIT4/HK1/ENO1/GAPDH/PGK1	10
BP	GO:0046939	nucleotide phosphorylation	10/76	134/18670	1.6495e-10	1.55751e-08	1.13061e-08	GPI/ENO3/FBP1/ALDOA/PFKP/DDIT4/HK1/ENO1/GAPDH/PGK1	10
BP	GO:0046365	monosaccharide catabolic process	8/76	67/18670	2.77796e-10	2.52588e-08	1.83356e-08	GPI/ENO3/ALDOA/PFKP/HK1/ENO1/GAPDH/PGK1	8
BP	GO:0016052	carbohydrate catabolic process	11/76	198/18670	4.53661e-10	3.97764e-08	2.8874e-08	GPI/ENO3/FBP1/ALDOA/PFKP/PHKG1/DDIT4/HK1/ENO1/GAPDH/PGK1	11
BP	GO:0046034	ATP metabolic process	12/76	304/18670	3.42396e-09	2.89856e-07	2.10409e-07	GPI/ENO3/FBP1/ALDOA/AMPD3/PFKP/ATP7A/DDIT4/HK1/ENO1/GAPDH/PGK1	12
BP	GO:0006024	glycosaminoglycan biosynthetic process	8/76	110/18670	1.51767e-08	1.24196e-06	9.0155e-07	NDST2/CHST2/PDGFB/GPC3/DCN/HEXA/BCAN/NDST1	8
BP	GO:0044262	cellular carbohydrate metabolic process	11/76	282/18670	1.84434e-08	1.42047e-06	1.03113e-06	NDST2/IGFBP3/SLC2A1/FBP1/PCK1/PDK1/PHKG1/GYS1/DDIT4/HK1/NDST1	11
BP	GO:0006163	purine nucleotide metabolic process	13/76	432/18670	1.85153e-08	1.42047e-06	1.03113e-06	ADORA2B/GPI/ENO3/FBP1/ALDOA/AMPD3/PFKP/PDK1/DDIT4/HK1/ENO1/GAPDH/PGK1	13
BP	GO:0006023	aminoglycan biosynthetic process	8/76	115/18670	2.15576e-08	1.57789e-06	1.14541e-06	NDST2/CHST2/PDGFB/GPC3/DCN/HEXA/BCAN/NDST1	8
BP	GO:0001666	response to hypoxia	12/76	359/18670	2.18527e-08	1.57789e-06	1.14541e-06	SLC2A1/PCK1/NDRG1/PGF/ATP7A/PDK1/DDIT4/ENO1/PGK1/CAV1/STC2/STC1	12
BP	GO:0036293	response to decreased oxygen levels	12/76	370/18670	3.04727e-08	2.13744e-06	1.55158e-06	SLC2A1/PCK1/NDRG1/PGF/ATP7A/PDK1/DDIT4/ENO1/PGK1/CAV1/STC2/STC1	12
BP	GO:0072521	purine-containing compound metabolic process	13/76	464/18670	4.2877e-08	2.92397e-06	2.12254e-06	ADORA2B/GPI/ENO3/FBP1/ALDOA/AMPD3/PFKP/PDK1/DDIT4/HK1/ENO1/GAPDH/PGK1	13
BP	GO:0034637	cellular carbohydrate biosynthetic process	7/76	86/18670	5.80337e-08	3.85061e-06	2.79519e-06	NDST2/SLC2A1/FBP1/PCK1/PHKG1/GYS1/NDST1	7
BP	GO:0070482	response to oxygen levels	12/76	394/18670	6.06523e-08	3.91846e-06	2.84444e-06	SLC2A1/PCK1/NDRG1/PGF/ATP7A/PDK1/DDIT4/ENO1/PGK1/CAV1/STC2/STC1	12
BP	GO:0009150	purine ribonucleotide metabolic process	12/76	399/18670	6.95879e-08	4.38047e-06	3.17982e-06	GPI/ENO3/FBP1/ALDOA/AMPD3/PFKP/PDK1/DDIT4/HK1/ENO1/GAPDH/PGK1	12
BP	GO:0009259	ribonucleotide metabolic process	12/76	414/18670	1.03901e-07	6.37691e-06	4.62906e-06	GPI/ENO3/FBP1/ALDOA/AMPD3/PFKP/PDK1/DDIT4/HK1/ENO1/GAPDH/PGK1	12
BP	GO:0019693	ribose phosphate metabolic process	12/76	424/18670	1.34503e-07	8.05379e-06	5.84632e-06	GPI/ENO3/FBP1/ALDOA/AMPD3/PFKP/PDK1/DDIT4/HK1/ENO1/GAPDH/PGK1	12
BP	GO:0030203	glycosaminoglycan metabolic process	8/76	160/18670	2.80821e-07	1.64147e-05	1.19155e-05	NDST2/CHST2/PDGFB/GPC3/DCN/HEXA/BCAN/NDST1	8
BP	GO:1903510	mucopolysaccharide metabolic process	7/76	112/18670	3.59684e-07	2.05355e-05	1.49069e-05	NDST2/CHST2/PDGFB/DCN/HEXA/BCAN/NDST1	7
BP	GO:0006022	aminoglycan metabolic process	8/76	170/18670	4.46243e-07	2.45255e-05	1.78033e-05	NDST2/CHST2/PDGFB/GPC3/DCN/HEXA/BCAN/NDST1	8
BP	GO:0071453	cellular response to oxygen levels	9/76	234/18670	4.49551e-07	2.45255e-05	1.78033e-05	PCK1/NDRG1/ATP7A/PDK1/ENO1/PGK1/CAV1/STC2/STC1	9
BP	GO:0097501	stress response to metal ion	4/76	17/18670	5.796e-07	3.0933e-05	2.24545e-05	HSPA5/ATP7A/MT2A/MT1E	4
BP	GO:0071456	cellular response to hypoxia	8/76	207/18670	1.97108e-06	0.000102957	7.47376e-05	PCK1/NDRG1/ATP7A/PDK1/ENO1/PGK1/STC2/STC1	8
BP	GO:0010038	response to metal ion	10/76	362/18670	2.03192e-06	0.000103924	7.54395e-05	NEDD4L/HSPA5/DUSP1/FBP1/NDRG1/FOS/ATP7A/CAV1/MT2A/MT1E	10
BP	GO:0051384	response to glucocorticoid	7/76	146/18670	2.15622e-06	0.000108031	7.84207e-05	DUSP1/PCK1/IL6/FOS/DDIT4/ZFP36/STC1	7
BP	GO:0030198	extracellular matrix organization	10/76	368/18670	2.35367e-06	0.000115565	8.38896e-05	SERPINE1/PDGFB/LOX/IL6/ATP7A/DCN/CCN1/ANXA2/COL5A1/BCAN	10
BP	GO:0043062	extracellular structure organization	10/76	369/18670	2.4114e-06	0.000116078	8.4262e-05	SERPINE1/PDGFB/LOX/IL6/ATP7A/DCN/CCN1/ANXA2/COL5A1/BCAN	10
BP	GO:0036294	cellular response to decreased oxygen levels	8/76	217/18670	2.80085e-06	0.000132232	9.59885e-05	PCK1/NDRG1/ATP7A/PDK1/ENO1/PGK1/STC2/STC1	8
BP	GO:0031639	plasminogen activation	4/76	25/18670	3.00552e-06	0.000139218	0.000101059	SERPINE1/ANXA2/ENO1/PGK1	4
BP	GO:0031960	response to corticosteroid	7/76	162/18670	4.30214e-06	0.000195588	0.000141979	DUSP1/PCK1/IL6/FOS/DDIT4/ZFP36/STC1	7
BP	GO:0032496	response to lipopolysaccharide	9/76	330/18670	7.60137e-06	0.000334089	0.000242518	SERPINE1/MIF/NOCT/PCK1/IL6/PRKCA/FOS/DCN/ZFP36	9
BP	GO:0030388	fructose 1,6-bisphosphate metabolic process	3/76	10/18670	7.62078e-06	0.000334089	0.000242518	FBP1/ALDOA/PFKP	3
BP	GO:0002237	response to molecule of bacterial origin	9/76	343/18670	1.03608e-05	0.000442233	0.000321021	SERPINE1/MIF/NOCT/PCK1/IL6/PRKCA/FOS/DCN/ZFP36	9
BP	GO:1990440	positive regulation of transcription from RNA polymerase II promoter in response to endoplasmic reticulum stress	3/76	11/18670	1.04479e-05	0.000442233	0.000321021	ATF3/HSPA5/DDIT3	3
BP	GO:0044282	small molecule catabolic process	10/76	445/18670	1.25226e-05	0.000517867	0.000375924	GPI/ENO3/PCK1/ALDOA/PFKP/HK1/ENO1/GAPDH/PGK1/HEXA	10
BP	GO:0042594	response to starvation	7/76	191/18670	1.26566e-05	0.000517867	0.000375924	ATF3/HSPA5/SLC2A1/PCK1/RRAGD/DDIT3/ZFP36	7
BP	GO:0071276	cellular response to cadmium ion	4/76	37/18670	1.51216e-05	0.000608584	0.000441776	FOS/ATP7A/MT2A/MT1E	4
BP	GO:0000271	polysaccharide biosynthetic process	5/76	78/18670	1.63793e-05	0.000648568	0.000470801	NDST2/PDGFB/PHKG1/GYS1/NDST1	5
BP	GO:0030193	regulation of blood coagulation	5/76	79/18670	1.74308e-05	0.000679248	0.000493072	SERPINE1/PDGFB/PRKCA/ANXA2/CAV1	5
BP	GO:1900046	regulation of hemostasis	5/76	80/18670	1.85341e-05	0.000710957	0.00051609	SERPINE1/PDGFB/PRKCA/ANXA2/CAV1	5
BP	GO:0010755	regulation of plasminogen activation	3/76	14/18670	2.28467e-05	0.000849828	0.000616897	SERPINE1/ANXA2/ENO1	3
BP	GO:0030207	chondroitin sulfate catabolic process	3/76	14/18670	2.28467e-05	0.000849828	0.000616897	DCN/HEXA/BCAN	3
BP	GO:0050818	regulation of coagulation	5/76	84/18670	2.35021e-05	0.00086116	0.000625123	SERPINE1/PDGFB/PRKCA/ANXA2/CAV1	5
BP	GO:0048545	response to steroid hormone	9/76	383/18670	2.48259e-05	0.00089629	0.000650624	DUSP1/PCK1/LOX/IL6/FOS/DDIT4/ZFP36/CAV1/STC1	9
BP	GO:0010273	detoxification of copper ion	3/76	15/18670	2.84748e-05	0.00099865	0.000724929	ATP7A/MT2A/MT1E	3
BP	GO:1990169	stress response to copper ion	3/76	15/18670	2.84748e-05	0.00099865	0.000724929	ATP7A/MT2A/MT1E	3
BP	GO:0060326	cell chemotaxis	8/76	304/18670	3.25285e-05	0.00112475	0.000816468	SERPINE1/PDGFB/MIF/DUSP1/LOX/IL6/PGF/HOXB9	8
BP	GO:0006029	proteoglycan metabolic process	5/76	94/18670	4.04865e-05	0.00138048	0.0010021	NDST2/DCN/HEXA/BCAN/NDST1	5
BP	GO:0061687	detoxification of inorganic compound	3/76	17/18670	4.23069e-05	0.00142279	0.00103281	ATP7A/MT2A/MT1E	3
BP	GO:0051591	response to cAMP	5/76	97/18670	4.70854e-05	0.00156209	0.00113393	HSPA5/DUSP1/PCK1/FOS/STC1	5
BP	GO:0071216	cellular response to biotic stimulus	7/76	236/18670	4.91523e-05	0.00160719	0.00116667	SERPINE1/HSPA5/MIF/IL6/PRKCA/DDIT3/ZFP36	7
BP	GO:0035967	cellular response to topologically incorrect protein	6/76	161/18670	4.97542e-05	0.00160719	0.00116667	ATF3/KDELR3/HSPA5/DDIT3/ANKZF1/STC2	6
BP	GO:1901342	regulation of vasculature development	9/76	422/18670	5.28064e-05	0.00168363	0.00122216	SERPINE1/PDGFB/EFNA1/IL6/PRKCA/EFNA3/PGF/DCN/PGK1	9
BP	GO:0031638	zymogen activation	4/76	53/18670	6.38215e-05	0.00200874	0.00145816	SERPINE1/ANXA2/ENO1/PGK1	4
BP	GO:0030199	collagen fibril organization	4/76	54/18670	6.87154e-05	0.00211502	0.00153531	LOX/ATP7A/ANXA2/COL5A1	4
BP	GO:0045926	negative regulation of growth	7/76	249/18670	6.89212e-05	0.00211502	0.00153531	FBP1/GPC3/PLAC8/ENO1/MT2A/MT1E/STC2	7
BP	GO:0036499	PERK-mediated unfolded protein response	3/76	21/18670	8.17831e-05	0.00247873	0.00179933	ATF3/HSPA5/DDIT3	3
BP	GO:0062197	cellular response to chemical stress	8/76	350/18670	8.75568e-05	0.00262137	0.00190287	SLC2A1/IL6/DDIT3/FOS/ATP7A/PDK1/CAV1/ANKZF1	8
BP	GO:1903034	regulation of response to wounding	6/76	179/18670	8.95536e-05	0.00264884	0.00192282	SERPINE1/PDGFB/PRKCA/ATP7A/ANXA2/CAV1	6
BP	GO:0071385	cellular response to glucocorticoid stimulus	4/76	58/18670	9.10583e-05	0.00266129	0.00193185	PCK1/DDIT4/ZFP36/STC1	4
BP	GO:0002688	regulation of leukocyte chemotaxis	5/76	114/18670	0.000101648	0.0029017	0.00210637	SERPINE1/MIF/DUSP1/IL6/PGF	5
BP	GO:0005976	polysaccharide metabolic process	5/76	114/18670	0.000101648	0.0029017	0.00210637	NDST2/PDGFB/PHKG1/GYS1/NDST1	5
BP	GO:0032507	maintenance of protein location in cell	4/76	60/18670	0.000104016	0.00293517	0.00213066	KDELR3/HSPA5/HK1/CAV1	4
BP	GO:1900542	regulation of purine nucleotide metabolic process	5/76	115/18670	0.000105934	0.00295531	0.00214528	ADORA2B/FBP1/PDK1/DDIT4/ENO1	5
BP	GO:0031668	cellular response to extracellular stimulus	7/76	268/18670	0.00010911	0.00299385	0.00217326	ADORA2B/ATF3/HSPA5/SLC2A1/PCK1/RRAGD/FOS	7
BP	GO:0006027	glycosaminoglycan catabolic process	4/76	61/18670	0.000110974	0.00299385	0.00217326	GPC3/DCN/HEXA/BCAN	4
BP	GO:0071384	cellular response to corticosteroid stimulus	4/76	61/18670	0.000110974	0.00299385	0.00217326	PCK1/DDIT4/ZFP36/STC1	4
BP	GO:0006140	regulation of nucleotide metabolic process	5/76	117/18670	0.00011492	0.0030666	0.00222607	ADORA2B/FBP1/PDK1/DDIT4/ENO1	5
BP	GO:0071248	cellular response to metal ion	6/76	188/18670	0.000117263	0.00309549	0.00224704	HSPA5/FBP1/FOS/ATP7A/MT2A/MT1E	6
BP	GO:0061448	connective tissue development	7/76	273/18670	0.00012237	0.00319594	0.00231996	PDGFB/LOX/ATP7A/CCN1/ANXA2/COL5A1/STC1	7
BP	GO:0046686	response to cadmium ion	4/76	63/18670	0.000125893	0.00325334	0.00236163	FOS/ATP7A/MT2A/MT1E	4
BP	GO:0044272	sulfur compound biosynthetic process	6/76	192/18670	0.00013158	0.00336488	0.0024426	NDST2/CHST2/PDK1/DCN/BCAN/NDST1	6
BP	GO:0030968	endoplasmic reticulum unfolded protein response	5/76	121/18670	0.000134637	0.0033728	0.00244835	ATF3/KDELR3/HSPA5/DDIT3/STC2	5
BP	GO:1903578	regulation of ATP metabolic process	5/76	121/18670	0.000134637	0.0033728	0.00244835	FBP1/ATP7A/DDIT4/ENO1/PGK1	5
BP	GO:0002548	monocyte chemotaxis	4/76	65/18670	0.000142214	0.00349136	0.00253441	SERPINE1/PDGFB/DUSP1/IL6	4
BP	GO:0006026	aminoglycan catabolic process	4/76	65/18670	0.000142214	0.00349136	0.00253441	GPC3/DCN/HEXA/BCAN	4
BP	GO:0034976	response to endoplasmic reticulum stress	7/76	285/18670	0.000159601	0.0038497	0.00279453	ATF3/KDELR3/HSPA5/DDIT3/CAV1/ANKZF1/STC2	7
BP	GO:0035966	response to topologically incorrect protein	6/76	199/18670	0.000159947	0.0038497	0.00279453	ATF3/KDELR3/HSPA5/DDIT3/ANKZF1/STC2	6
BP	GO:0045765	regulation of angiogenesis	8/76	383/18670	0.000162869	0.00388199	0.00281797	SERPINE1/EFNA1/IL6/PRKCA/EFNA3/PGF/DCN/PGK1	8
BP	GO:0071280	cellular response to copper ion	3/76	27/18670	0.000176729	0.00417183	0.00302836	ATP7A/MT2A/MT1E	3
BP	GO:0030166	proteoglycan biosynthetic process	4/76	69/18670	0.000179372	0.00419389	0.00304438	NDST2/DCN/BCAN/NDST1	4
BP	GO:0031667	response to nutrient levels	9/76	499/18670	0.000188281	0.00436065	0.00316543	ATF3/HSPA5/SLC2A1/PCK1/RRAGD/DDIT3/ZFP36/STC2/STC1	9
BP	GO:0033692	cellular polysaccharide biosynthetic process	4/76	71/18670	0.000200366	0.00459718	0.00333713	NDST2/PHKG1/GYS1/NDST1	4
BP	GO:0097529	myeloid leukocyte migration	6/76	210/18670	0.000214099	0.00486679	0.00353285	SERPINE1/PDGFB/MIF/DUSP1/IL6/PGF	6
BP	GO:0046683	response to organophosphorus	5/76	134/18670	0.000217026	0.00487756	0.00354066	HSPA5/DUSP1/PCK1/FOS/STC1	5
BP	GO:0070372	regulation of ERK1 and ERK2 cascade	7/76	300/18670	0.000218547	0.00487756	0.00354066	CAVIN3/ATF3/PDGFB/MIF/DUSP1/PRKCA/CCN1	7
BP	GO:0071241	cellular response to inorganic substance	6/76	215/18670	0.000243058	0.00537574	0.0039023	HSPA5/FBP1/FOS/ATP7A/MT2A/MT1E	6
BP	GO:0050920	regulation of chemotaxis	6/76	217/18670	0.00025547	0.00559981	0.00406495	SERPINE1/PDGFB/MIF/DUSP1/IL6/PGF	6
BP	GO:0034620	cellular response to unfolded protein	5/76	140/18670	0.000265969	0.00577835	0.00419455	ATF3/KDELR3/HSPA5/DDIT3/STC2	5
BP	GO:0030099	myeloid cell differentiation	8/76	416/18670	0.000285116	0.00614001	0.00445708	JMJD6/LOX/PRKCA/FOS/GPC3/INHA/ANXA2/ZFP36	8
BP	GO:0051235	maintenance of location	7/76	315/18670	0.000293963	0.00627547	0.00455542	KDELR3/PLIN2/HSPA5/IL6/DDIT3/HK1/CAV1	7
BP	GO:0030595	leukocyte chemotaxis	6/76	224/18670	0.000302894	0.00640883	0.00465222	SERPINE1/PDGFB/MIF/DUSP1/IL6/PGF	6
BP	GO:0070371	ERK1 and ERK2 cascade	7/76	317/18670	0.000305431	0.00640883	0.00465222	CAVIN3/ATF3/PDGFB/MIF/DUSP1/PRKCA/CCN1	7
BP	GO:0036003	positive regulation of transcription from RNA polymerase II promoter in response to stress	3/76	33/18670	0.000323917	0.00673913	0.00489199	ATF3/HSPA5/DDIT3	3
BP	GO:0002262	myeloid cell homeostasis	5/76	147/18670	0.000333197	0.00681075	0.00494398	JMJD6/IL6/AMPD3/INHA/ZFP36	5
BP	GO:0071236	cellular response to antibiotic	5/76	147/18670	0.000333197	0.00681075	0.00494398	PDGFB/HSPA5/IL6/ATP7A/ANKZF1	5
BP	GO:0018209	peptidyl-serine modification	7/76	322/18670	0.000335683	0.00681075	0.00494398	PDGFB/MIF/IL6/PRKCA/DCN/DDIT4/CAV1	7
BP	GO:0010594	regulation of endothelial cell migration	6/76	229/18670	0.000340808	0.00685805	0.00497832	GPI/PDGFB/EFNA1/PRKCA/DCN/STC1	6
BP	GO:0061041	regulation of wound healing	5/76	148/18670	0.000343762	0.00686126	0.00498065	SERPINE1/PDGFB/PRKCA/ANXA2/CAV1	5
BP	GO:0062012	regulation of small molecule metabolic process	8/76	429/18670	0.000350352	0.00690865	0.00501505	ADORA2B/PDGFB/IGFBP3/FBP1/PDK1/DDIT4/ENO1/CAV1	8
BP	GO:0009267	cellular response to starvation	5/76	149/18670	0.000354579	0.00690865	0.00501505	ATF3/HSPA5/SLC2A1/PCK1/RRAGD	5
BP	GO:0014074	response to purine-containing compound	5/76	149/18670	0.000354579	0.00690865	0.00501505	HSPA5/DUSP1/PCK1/FOS/STC1	5
BP	GO:0035690	cellular response to drug	8/76	433/18670	0.000372714	0.00720483	0.00523005	PDGFB/HSPA5/FBP1/PCK1/IL6/DDIT4/ANKZF1/MT2A	8
BP	GO:0050673	epithelial cell proliferation	8/76	434/18670	0.000378483	0.00725919	0.00526951	PDGFB/IGFBP3/PRKCA/GPC3/PGF/ATP7A/ZFP36/CAV1	8
BP	GO:0014910	regulation of smooth muscle cell migration	4/76	84/18670	0.000382322	0.00727597	0.00528169	SERPINE1/PDGFB/IGFBP3/ATP7A	4
BP	GO:0001890	placenta development	5/76	152/18670	0.000388579	0.00733817	0.00532684	PDGFB/DCN/CCN1/STC2/STC1	5
BP	GO:0090092	regulation of transmembrane receptor protein serine/threonine kinase signaling pathway	6/76	241/18670	0.000447053	0.00837799	0.00608165	HSPA5/LOX/GPC3/INHA/CCN1/CAV1	6
BP	GO:0043467	regulation of generation of precursor metabolites and energy	5/76	157/18670	0.000450657	0.00838154	0.00608423	CAVIN3/FBP1/ATP7A/DDIT4/PGK1	5
BP	GO:0071496	cellular response to external stimulus	7/76	339/18670	0.000457018	0.00843594	0.00612372	ADORA2B/ATF3/HSPA5/SLC2A1/PCK1/RRAGD/FOS	7
BP	GO:0007599	hemostasis	7/76	341/18670	0.000473338	0.00867198	0.00629506	GPI/SERPINE1/PDGFB/IL6/PRKCA/ANXA2/CAV1	7
BP	GO:0007519	skeletal muscle tissue development	5/76	160/18670	0.000491329	0.00886443	0.00643476	ATF3/SAP30/FOS/DCN/CAV1	5
BP	GO:0045185	maintenance of protein location	4/76	90/18670	0.000497065	0.00886443	0.00643476	KDELR3/HSPA5/HK1/CAV1	4
BP	GO:0071674	mononuclear cell migration	4/76	90/18670	0.000497065	0.00886443	0.00643476	SERPINE1/PDGFB/DUSP1/IL6	4
BP	GO:0048872	homeostasis of number of cells	6/76	246/18670	0.000498286	0.00886443	0.00643476	JMJD6/MIF/IL6/AMPD3/INHA/ZFP36	6
BP	GO:0014909	smooth muscle cell migration	4/76	91/18670	0.000518327	0.00915462	0.00664541	SERPINE1/PDGFB/IGFBP3/ATP7A	4
BP	GO:0030204	chondroitin sulfate metabolic process	3/76	39/18670	0.000533143	0.00928274	0.00673842	DCN/HEXA/BCAN	3
BP	GO:0072595	maintenance of protein localization in organelle	3/76	39/18670	0.000533143	0.00928274	0.00673842	KDELR3/HSPA5/HK1	3
BP	GO:0007178	transmembrane receptor protein serine/threonine kinase signaling pathway	7/76	349/18670	0.000543342	0.0093937	0.00681896	HSPA5/LOX/FOS/GPC3/INHA/CCN1/CAV1	7
BP	GO:0042036	negative regulation of cytokine biosynthetic process	3/76	40/18670	0.00057469	0.00979766	0.0071122	IL6/INHA/ZFP36	3
BP	GO:1900371	regulation of purine nucleotide biosynthetic process	3/76	40/18670	0.00057469	0.00979766	0.0071122	ADORA2B/PDK1/ENO1	3
BP	GO:0002702	positive regulation of production of molecular mediator of immune response	4/76	95/18670	0.000609878	0.0103259	0.00749563	GPI/MIF/IL6/HK1	4
BP	GO:0030808	regulation of nucleotide biosynthetic process	3/76	41/18670	0.000618252	0.0103959	0.00754651	ADORA2B/PDK1/ENO1	3
BP	GO:0042326	negative regulation of phosphorylation	8/76	468/18670	0.000622636	0.0103984	0.00754832	ATF3/IGFBP3/DUSP1/FBP1/EFNA1/INHA/DDIT4/CAV1	8
BP	GO:0060538	skeletal muscle organ development	5/76	169/18670	0.000630042	0.010451	0.00758649	ATF3/SAP30/FOS/DCN/CAV1	5
BP	GO:0003012	muscle system process	8/76	472/18670	0.000658248	0.0108456	0.00787293	ADORA2B/NEDD4L/DTNA/ALDOA/PRKCA/ENO1/CAV1/STC1	8
BP	GO:0046688	response to copper ion	3/76	42/18670	0.000663868	0.0108653	0.00788722	ATP7A/MT2A/MT1E	3
BP	GO:0006936	muscle contraction	7/76	363/18670	0.000685547	0.0110746	0.00803914	ADORA2B/NEDD4L/DTNA/ALDOA/ENO1/CAV1/STC1	7
BP	GO:0045807	positive regulation of endocytosis	4/76	98/18670	0.000685677	0.0110746	0.00803914	SERPINE1/NEDD4L/GPC3/ANXA2	4
BP	GO:0036500	ATF6-mediated unfolded protein response	2/76	10/18670	0.000720506	0.0115611	0.00839227	HSPA5/DDIT3	2
BP	GO:0006986	response to unfolded protein	5/76	176/18670	0.000756781	0.0120599	0.00875438	ATF3/KDELR3/HSPA5/DDIT3/STC2	5
BP	GO:0050654	chondroitin sulfate proteoglycan metabolic process	3/76	44/18670	0.000761419	0.0120599	0.00875438	DCN/HEXA/BCAN	3
BP	GO:0006941	striated muscle contraction	5/76	177/18670	0.000776334	0.0122173	0.00886865	NEDD4L/DTNA/ALDOA/CAV1/STC1	5
BP	GO:0006790	sulfur compound metabolic process	7/76	372/18670	0.000791577	0.0123778	0.00898519	NDST2/CHST2/PDK1/DCN/HEXA/BCAN/NDST1	7
BP	GO:0044264	cellular polysaccharide metabolic process	4/76	103/18670	0.00082648	0.0128346	0.00931677	NDST2/PHKG1/GYS1/NDST1	4
BP	GO:0014812	muscle cell migration	4/76	104/18670	0.000856911	0.0128346	0.00931677	SERPINE1/PDGFB/IGFBP3/ATP7A	4
BP	GO:0006984	ER-nucleus signaling pathway	3/76	46/18670	0.000867644	0.0128346	0.00931677	ATF3/HSPA5/DDIT3	3
BP	GO:0050678	regulation of epithelial cell proliferation	7/76	378/18670	0.000869204	0.0128346	0.00931677	PDGFB/PRKCA/GPC3/PGF/ATP7A/ZFP36/CAV1	7
BP	GO:0043542	endothelial cell migration	6/76	274/18670	0.000875455	0.0128346	0.00931677	GPI/PDGFB/EFNA1/PRKCA/DCN/STC1	6
BP	GO:0005984	disaccharide metabolic process	2/76	11/18670	0.000878297	0.0128346	0.00931677	SLC2A1/FBP1	2
BP	GO:0015014	heparan sulfate proteoglycan biosynthetic process, polysaccharide chain biosynthetic process	2/76	11/18670	0.000878297	0.0128346	0.00931677	NDST2/NDST1	2
BP	GO:0040015	negative regulation of multicellular organism growth	2/76	11/18670	0.000878297	0.0128346	0.00931677	PLAC8/STC2	2
BP	GO:0051024	positive regulation of immunoglobulin secretion	2/76	11/18670	0.000878297	0.0128346	0.00931677	GPI/IL6	2
BP	GO:0072584	caveolin-mediated endocytosis	2/76	11/18670	0.000878297	0.0128346	0.00931677	NEDD4L/CAV1	2
BP	GO:1905245	regulation of aspartic-type peptidase activity	2/76	11/18670	0.000878297	0.0128346	0.00931677	EFNA1/EFNA3	2
BP	GO:0002446	neutrophil mediated immunity	8/76	499/18670	0.00094411	0.0137147	0.00995564	GPI/MIF/ALDOA/IL6/AMPD3/PLAC8/ANXA2/SLC2A5	8
BP	GO:1901343	negative regulation of vasculature development	5/76	187/18670	0.000993259	0.0143438	0.0104123	SERPINE1/PDGFB/EFNA3/DCN/PGK1	5
BP	GO:0006983	ER overload response	2/76	12/18670	0.00105118	0.014917	0.0108284	HSPA5/DDIT3	2
BP	GO:0030208	dermatan sulfate biosynthetic process	2/76	12/18670	0.00105118	0.014917	0.0108284	DCN/BCAN	2
BP	GO:0035437	maintenance of protein localization in endoplasmic reticulum	2/76	12/18670	0.00105118	0.014917	0.0108284	KDELR3/HSPA5	2
BP	GO:0010959	regulation of metal ion transport	7/76	394/18670	0.00110593	0.0154962	0.0112488	NEDD4L/PDGFB/ATP7A/ANXA2/CAV1/STC2/STC1	7
BP	GO:0006164	purine nucleotide biosynthetic process	5/76	192/18670	0.00111724	0.0154962	0.0112488	ADORA2B/ALDOA/AMPD3/PDK1/ENO1	5
BP	GO:0007565	female pregnancy	5/76	192/18670	0.00111724	0.0154962	0.0112488	SLC2A1/FOS/PGF/STC2/STC1	5
BP	GO:1901136	carbohydrate derivative catabolic process	5/76	192/18670	0.00111724	0.0154962	0.0112488	AMPD3/GPC3/DCN/HEXA/BCAN	5
BP	GO:1901654	response to ketone	5/76	193/18670	0.00114335	0.0157693	0.0114471	DUSP1/PCK1/FOS/DDIT4/CAV1	5
BP	GO:0097193	intrinsic apoptotic signaling pathway	6/76	289/18670	0.00115227	0.0158035	0.0114719	MIF/DDIT3/PDK1/DDIT4/ENO1/CAV1	6
BP	GO:0001503	ossification	7/76	398/18670	0.00117238	0.0159109	0.0115499	IGFBP3/NOCT/LOX/IL6/GPC3/CCN1/STC1	7
BP	GO:0048146	positive regulation of fibroblast proliferation	3/76	51/18670	0.00117306	0.0159109	0.0115499	PDGFB/MIF/ANXA2	3
BP	GO:0010632	regulation of epithelial cell migration	6/76	291/18670	0.00119374	0.0161023	0.0116888	GPI/PDGFB/EFNA1/PRKCA/DCN/STC1	6
BP	GO:0090287	regulation of cellular response to growth factor stimulus	6/76	292/18670	0.00121489	0.0162664	0.0118079	HSPA5/LOX/GPC3/DCN/CCN1/CAV1	6
BP	GO:0002685	regulation of leukocyte migration	5/76	196/18670	0.00122442	0.0162664	0.0118079	SERPINE1/MIF/DUSP1/IL6/PGF	5
BP	GO:0001765	membrane raft assembly	2/76	13/18670	0.00123903	0.0162664	0.0118079	ANXA2/CAV1	2
BP	GO:0030205	dermatan sulfate metabolic process	2/76	13/18670	0.00123903	0.0162664	0.0118079	DCN/BCAN	2
BP	GO:0045820	negative regulation of glycolytic process	2/76	13/18670	0.00123903	0.0162664	0.0118079	FBP1/DDIT4	2
BP	GO:1903532	positive regulation of secretion by cell	7/76	403/18670	0.00125982	0.0164513	0.0119422	ADORA2B/GPI/MIF/IL6/INHA/HK1/GAPDH	7
BP	GO:0006109	regulation of carbohydrate metabolic process	5/76	199/18670	0.00130966	0.0167746	0.0121769	PDGFB/IGFBP3/FBP1/PDK1/DDIT4	5
BP	GO:0010043	response to zinc ion	3/76	53/18670	0.00131191	0.0167746	0.0121769	ATP7A/MT2A/MT1E	3
BP	GO:0030195	negative regulation of blood coagulation	3/76	53/18670	0.00131191	0.0167746	0.0121769	SERPINE1/PDGFB/ANXA2	3
BP	GO:0071320	cellular response to cAMP	3/76	53/18670	0.00131191	0.0167746	0.0121769	HSPA5/PCK1/STC1	3
BP	GO:0060537	muscle tissue development	7/76	408/18670	0.0013523	0.0172015	0.0124867	ATF3/SAP30/LOX/FOS/CSRP2/DCN/CAV1	7
BP	GO:0018105	peptidyl-serine phosphorylation	6/76	299/18670	0.00137116	0.0173483	0.0125933	PDGFB/MIF/IL6/PRKCA/DDIT4/CAV1	6
BP	GO:0002720	positive regulation of cytokine production involved in immune response	3/76	54/18670	0.00138504	0.0173483	0.0125933	MIF/IL6/HK1	3
BP	GO:1900047	negative regulation of hemostasis	3/76	54/18670	0.00138504	0.0173483	0.0125933	SERPINE1/PDGFB/ANXA2	3
BP	GO:0006878	cellular copper ion homeostasis	2/76	14/18670	0.00144173	0.0176972	0.0128465	ATP7A/MT2A	2
BP	GO:0035791	platelet-derived growth factor receptor-beta signaling pathway	2/76	14/18670	0.00144173	0.0176972	0.0128465	PDGFB/LOX	2
BP	GO:0110154	RNA decapping	2/76	14/18670	0.00144173	0.0176972	0.0128465	NOCT/ZFP36	2
BP	GO:0110156	methylguanosine-cap decapping	2/76	14/18670	0.00144173	0.0176972	0.0128465	NOCT/ZFP36	2
BP	GO:0044273	sulfur compound catabolic process	3/76	55/18670	0.00146068	0.0177609	0.0128928	DCN/HEXA/BCAN	3
BP	GO:0002573	myeloid leukocyte differentiation	5/76	204/18670	0.00146138	0.0177609	0.0128928	PRKCA/FOS/GPC3/INHA/ANXA2	5
BP	GO:0030100	regulation of endocytosis	5/76	205/18670	0.00149322	0.0178822	0.0129808	SERPINE1/NEDD4L/GPC3/ANXA2/CAV1	5
BP	GO:0071222	cellular response to lipopolysaccharide	5/76	205/18670	0.00149322	0.0178822	0.0129808	SERPINE1/MIF/IL6/PRKCA/ZFP36	5
BP	GO:0072522	purine-containing compound biosynthetic process	5/76	205/18670	0.00149322	0.0178822	0.0129808	ADORA2B/ALDOA/AMPD3/PDK1/ENO1	5
BP	GO:0034101	erythrocyte homeostasis	4/76	122/18670	0.00154915	0.018462	0.0134017	JMJD6/AMPD3/INHA/ZFP36	4
BP	GO:0009100	glycoprotein metabolic process	7/76	419/18670	0.00157449	0.0186733	0.0135551	NDST2/B4GALNT2/ATP7A/DCN/HEXA/BCAN/NDST1	7
BP	GO:0009895	negative regulation of catabolic process	6/76	308/18670	0.00159416	0.0187512	0.0136117	NOCT/FBP1/EFNA1/ANXA2/DDIT4/ZFP36	6
BP	GO:0051928	positive regulation of calcium ion transport	4/76	123/18670	0.00159634	0.0187512	0.0136117	PDGFB/ANXA2/CAV1/STC1	4
BP	GO:0050819	negative regulation of coagulation	3/76	57/18670	0.00161964	0.0189343	0.0137446	SERPINE1/PDGFB/ANXA2	3
BP	GO:0006000	fructose metabolic process	2/76	15/18670	0.00165915	0.0192132	0.0139471	FBP1/ALDOA	2
BP	GO:0050651	dermatan sulfate proteoglycan biosynthetic process	2/76	15/18670	0.00165915	0.0192132	0.0139471	DCN/BCAN	2
BP	GO:0032722	positive regulation of chemokine production	3/76	58/18670	0.00170302	0.0196287	0.0142486	ADORA2B/MIF/IL6	3
BP	GO:0071219	cellular response to molecule of bacterial origin	5/76	212/18670	0.00173059	0.0198533	0.0144117	SERPINE1/MIF/IL6/PRKCA/ZFP36	5
BP	GO:0051047	positive regulation of secretion	7/76	428/18670	0.0017767	0.0202874	0.0147268	ADORA2B/GPI/MIF/IL6/INHA/HK1/GAPDH	7
BP	GO:0048608	reproductive structure development	7/76	431/18670	0.00184841	0.0210086	0.0152503	PDGFB/HSPA5/DCN/INHA/CCN1/STC2/STC1	7
BP	GO:0050655	dermatan sulfate proteoglycan metabolic process	2/76	16/18670	0.00189118	0.0213956	0.0155312	DCN/BCAN	2
BP	GO:0043393	regulation of protein binding	5/76	217/18670	0.00191635	0.0215498	0.0156432	PDGFB/HSPA5/LOX/ANXA2/CAV1	5
BP	GO:0061458	reproductive system development	7/76	434/18670	0.00192236	0.0215498	0.0156432	PDGFB/HSPA5/DCN/INHA/CCN1/STC2/STC1	7
BP	GO:0007568	aging	6/76	321/18670	0.00196385	0.0219148	0.0159082	ENO3/SERPINE1/MIF/PCK1/FOS/DCN	6
BP	GO:0002699	positive regulation of immune effector process	5/76	219/18670	0.0019946	0.0220574	0.0160117	ADORA2B/GPI/MIF/IL6/HK1	5
BP	GO:0051651	maintenance of location in cell	5/76	219/18670	0.0019946	0.0220574	0.0160117	KDELR3/HSPA5/DDIT3/HK1/CAV1	5
BP	GO:0045598	regulation of fat cell differentiation	4/76	132/18670	0.00206694	0.0227548	0.0165179	NOCT/IL6/DDIT3/ZFP36	4
BP	GO:0044706	multi-multicellular organism process	5/76	222/18670	0.00211633	0.0231946	0.0168372	SLC2A1/FOS/PGF/STC2/STC1	5
BP	GO:0055070	copper ion homeostasis	2/76	17/18670	0.00213769	0.0232587	0.0168837	ATP7A/MT2A	2
BP	GO:0046677	response to antibiotic	6/76	327/18670	0.00215492	0.0232587	0.0168837	PDGFB/HSPA5/DUSP1/IL6/ATP7A/ANKZF1	6
BP	GO:0045444	fat cell differentiation	5/76	223/18670	0.00215809	0.0232587	0.0168837	NOCT/IL6/DDIT3/PLAC8/ZFP36	5
BP	GO:0007588	excretion	3/76	63/18670	0.00216008	0.0232587	0.0168837	ADORA2B/NEDD4L/STC1	3
BP	GO:0050921	positive regulation of chemotaxis	4/76	135/18670	0.00224303	0.0239459	0.0173825	SERPINE1/PDGFB/IL6/PGF	4
BP	GO:0001649	osteoblast differentiation	5/76	225/18670	0.0022434	0.0239459	0.0173825	IGFBP3/NOCT/LOX/IL6/CCN1	5
BP	GO:0010675	regulation of cellular carbohydrate metabolic process	4/76	137/18670	0.00236601	0.0249513	0.0181124	IGFBP3/FBP1/PDK1/DDIT4	4
BP	GO:0006979	response to oxidative stress	7/76	451/18670	0.00238593	0.0249513	0.0181124	DUSP1/IL6/FOS/ATP7A/PDK1/ANKZF1/STC2	7
BP	GO:0030336	negative regulation of cell migration	6/76	334/18670	0.00239525	0.0249513	0.0181124	SERPINE1/IGFBP3/MIF/DUSP1/DCN/STC1	6
BP	GO:0009312	oligosaccharide biosynthetic process	2/76	18/18670	0.00239858	0.0249513	0.0181124	SLC2A1/FBP1	2
BP	GO:0051023	regulation of immunoglobulin secretion	2/76	18/18670	0.00239858	0.0249513	0.0181124	GPI/IL6	2
BP	GO:1900543	negative regulation of purine nucleotide metabolic process	2/76	18/18670	0.00239858	0.0249513	0.0181124	FBP1/DDIT4	2
BP	GO:0052547	regulation of peptidase activity	7/76	452/18670	0.00241566	0.025023	0.0181644	SERPINE1/EFNA1/EFNA3/GPC3/CCN1/GAPDH/CAV1	7
BP	GO:0070613	regulation of protein processing	3/76	66/18670	0.00246748	0.0253459	0.0183988	SERPINE1/ANXA2/ENO1	3
BP	GO:0007596	blood coagulation	6/76	336/18670	0.00246749	0.0253459	0.0183988	SERPINE1/PDGFB/IL6/PRKCA/ANXA2/CAV1	6
BP	GO:0002700	regulation of production of molecular mediator of immune response	4/76	139/18670	0.00249356	0.0254012	0.018439	GPI/MIF/IL6/HK1	4
BP	GO:0033135	regulation of peptidyl-serine phosphorylation	4/76	139/18670	0.00249356	0.0254012	0.018439	MIF/IL6/DDIT4/CAV1	4
BP	GO:0000302	response to reactive oxygen species	5/76	232/18670	0.00256147	0.0259851	0.0188628	DUSP1/IL6/FOS/ATP7A/ANKZF1	5
BP	GO:0002689	negative regulation of leukocyte chemotaxis	2/76	19/18670	0.00267371	0.0265623	0.0192818	MIF/DUSP1	2
BP	GO:0045980	negative regulation of nucleotide metabolic process	2/76	19/18670	0.00267371	0.0265623	0.0192818	FBP1/DDIT4	2
BP	GO:0019915	lipid storage	3/76	68/18670	0.0026867	0.0265623	0.0192818	PLIN2/IL6/CAV1	3
BP	GO:0035914	skeletal muscle cell differentiation	3/76	68/18670	0.0026867	0.0265623	0.0192818	ATF3/SAP30/FOS	3
BP	GO:0050918	positive chemotaxis	3/76	68/18670	0.0026867	0.0265623	0.0192818	PDGFB/MIF/PGF	3
BP	GO:1903317	regulation of protein maturation	3/76	68/18670	0.0026867	0.0265623	0.0192818	SERPINE1/ANXA2/ENO1	3
BP	GO:0050817	coagulation	6/76	342/18670	0.00269409	0.0265623	0.0192818	SERPINE1/PDGFB/IL6/PRKCA/ANXA2/CAV1	6
BP	GO:0001667	ameboidal-type cell migration	7/76	462/18670	0.00272907	0.0267995	0.019454	GPI/PDGFB/EFNA1/PRKCA/GPC3/DCN/STC1	7
BP	GO:0001819	positive regulation of cytokine production	7/76	464/18670	0.00279535	0.0272466	0.0197786	ADORA2B/SERPINE1/MIF/IL6/DDIT3/HK1/GAPDH	7
BP	GO:0007050	cell cycle arrest	5/76	237/18670	0.0028079	0.0272466	0.0197786	MIF/DUSP1/RRAGD/DDIT3/INHA	5
BP	GO:0031669	cellular response to nutrient levels	5/76	237/18670	0.0028079	0.0272466	0.0197786	ATF3/HSPA5/SLC2A1/PCK1/RRAGD	5
BP	GO:0009101	glycoprotein biosynthetic process	6/76	348/18670	0.00293602	0.0282664	0.0205188	NDST2/B4GALNT2/ATP7A/DCN/BCAN/NDST1	6
BP	GO:0070997	neuron death	6/76	348/18670	0.00293602	0.0282664	0.0205188	HSPA5/DPYSL4/DDIT3/FOS/DDIT4/GAPDH	6
BP	GO:0010042	response to manganese ion	2/76	20/18670	0.00296298	0.0283039	0.0205461	HSPA5/ATP7A	2
BP	GO:1902993	positive regulation of amyloid precursor protein catabolic process	2/76	20/18670	0.00296298	0.0283039	0.0205461	EFNA1/EFNA3	2
BP	GO:2000146	negative regulation of cell motility	6/76	349/18670	0.00297787	0.028336	0.0205693	SERPINE1/IGFBP3/MIF/DUSP1/DCN/STC1	6
BP	GO:0051260	protein homooligomerization	6/76	351/18670	0.00306292	0.0290157	0.0210627	JMJD6/MIF/FBP1/ALDOA/PFKP/CAV1	6
BP	GO:0050708	regulation of protein secretion	7/76	472/18670	0.00307294	0.0290157	0.0210627	GPI/MIF/SLC2A1/IL6/PRKCA/HK1/GAPDH	7
BP	GO:0010631	epithelial cell migration	6/76	352/18670	0.00310612	0.0292166	0.0212086	GPI/PDGFB/EFNA1/PRKCA/DCN/STC1	6
BP	GO:0051592	response to calcium ion	4/76	148/18670	0.00312638	0.0292949	0.0212654	HSPA5/DUSP1/FOS/CAV1	4
BP	GO:0090132	epithelium migration	6/76	355/18670	0.00323847	0.0301454	0.0218828	GPI/PDGFB/EFNA1/PRKCA/DCN/STC1	6
BP	GO:0046716	muscle cell cellular homeostasis	2/76	21/18670	0.00326626	0.0301454	0.0218828	ALDOA/LOX	2
BP	GO:0072111	cell proliferation involved in kidney development	2/76	21/18670	0.00326626	0.0301454	0.0218828	PDGFB/GPC3	2
BP	GO:0090280	positive regulation of calcium ion import	2/76	21/18670	0.00326626	0.0301454	0.0218828	PDGFB/STC1	2
BP	GO:0086003	cardiac muscle cell contraction	3/76	74/18670	0.00341513	0.0314013	0.0227944	NEDD4L/CAV1/STC1	3
BP	GO:0090130	tissue migration	6/76	361/18670	0.00351578	0.0322061	0.0233787	GPI/PDGFB/EFNA1/PRKCA/DCN/STC1	6
BP	GO:0043312	neutrophil degranulation	7/76	485/18670	0.00356863	0.0323947	0.0235156	GPI/MIF/ALDOA/AMPD3/PLAC8/ANXA2/SLC2A5	7
BP	GO:0045649	regulation of macrophage differentiation	2/76	22/18670	0.00358345	0.0323947	0.0235156	PRKCA/INHA	2
BP	GO:0048305	immunoglobulin secretion	2/76	22/18670	0.00358345	0.0323947	0.0235156	GPI/IL6	2
BP	GO:0045637	regulation of myeloid cell differentiation	5/76	251/18670	0.00358914	0.0323947	0.0235156	LOX/PRKCA/FOS/INHA/ZFP36	5
BP	GO:0072511	divalent inorganic cation transport	7/76	486/18670	0.00360915	0.0324559	0.02356	PDGFB/DDIT3/ATP7A/ANXA2/CAV1/STC2/STC1	7
BP	GO:0061045	negative regulation of wound healing	3/76	76/18670	0.00368217	0.0329527	0.0239206	SERPINE1/PDGFB/ANXA2	3
BP	GO:0002283	neutrophil activation involved in immune response	7/76	488/18670	0.00369124	0.0329527	0.0239206	GPI/MIF/ALDOA/AMPD3/PLAC8/ANXA2/SLC2A5	7
BP	GO:0051924	regulation of calcium ion transport	5/76	254/18670	0.003775	0.0335784	0.0243748	PDGFB/ANXA2/CAV1/STC2/STC1	5
BP	GO:0009205	purine ribonucleoside triphosphate metabolic process	3/76	77/18670	0.00382034	0.033859	0.0245785	ALDOA/AMPD3/ENO1	3
BP	GO:0043271	negative regulation of ion transport	4/76	157/18670	0.00386104	0.0339572	0.0246498	NEDD4L/ATP7A/CAV1/STC1	4
BP	GO:0050730	regulation of peptidyl-tyrosine phosphorylation	5/76	256/18670	0.00390269	0.0339572	0.0246498	PDGFB/MIF/EFNA1/IL6/CAV1	5
BP	GO:0072503	cellular divalent inorganic cation homeostasis	7/76	493/18670	0.0039027	0.0339572	0.0246498	DDIT3/ANXA2/CAV1/MT2A/MT1E/STC2/STC1	7
BP	GO:0030810	positive regulation of nucleotide biosynthetic process	2/76	23/18670	0.00391442	0.0339572	0.0246498	ADORA2B/ENO1	2
BP	GO:0071294	cellular response to zinc ion	2/76	23/18670	0.00391442	0.0339572	0.0246498	MT2A/MT1E	2
BP	GO:1900373	positive regulation of purine nucleotide biosynthetic process	2/76	23/18670	0.00391442	0.0339572	0.0246498	ADORA2B/ENO1	2
BP	GO:0030433	ubiquitin-dependent ERAD pathway	3/76	78/18670	0.00396164	0.0342459	0.0248594	HSPA5/CAV1/ANKZF1	3
BP	GO:0090257	regulation of muscle system process	5/76	259/18670	0.00409999	0.0352706	0.0256032	ADORA2B/PRKCA/ENO1/CAV1/STC1	5
BP	GO:0051098	regulation of binding	6/76	373/18670	0.00412309	0.0352706	0.0256032	PDGFB/HSPA5/LOX/DDIT3/ANXA2/CAV1	6
BP	GO:0042119	neutrophil activation	7/76	498/18670	0.00412329	0.0352706	0.0256032	GPI/MIF/ALDOA/AMPD3/PLAC8/ANXA2/SLC2A5	7
BP	GO:0050900	leukocyte migration	7/76	499/18670	0.00416852	0.0355337	0.0257942	SERPINE1/PDGFB/MIF/DUSP1/IL6/PGF/CAV1	7
BP	GO:0002791	regulation of peptide secretion	7/76	500/18670	0.00421413	0.035686	0.0259047	GPI/MIF/SLC2A1/IL6/PRKCA/HK1/GAPDH	7
BP	GO:0003181	atrioventricular valve morphogenesis	2/76	24/18670	0.00425906	0.035686	0.0259047	EFNA1/CCN1	2
BP	GO:0018126	protein hydroxylation	2/76	24/18670	0.00425906	0.035686	0.0259047	JMJD6/P4HA2	2
BP	GO:0031579	membrane raft organization	2/76	24/18670	0.00425906	0.035686	0.0259047	ANXA2/CAV1	2
BP	GO:0046697	decidualization	2/76	24/18670	0.00425906	0.035686	0.0259047	STC2/STC1	2
BP	GO:0031214	biomineral tissue development	4/76	163/18670	0.00441103	0.0367087	0.0266472	LOX/GPC3/CCN1/ANXA2	4
BP	GO:0110148	biomineralization	4/76	163/18670	0.00441103	0.0367087	0.0266472	LOX/GPC3/CCN1/ANXA2	4
BP	GO:0032642	regulation of chemokine production	3/76	82/18670	0.00455853	0.0375343	0.0272465	ADORA2B/MIF/IL6	3
BP	GO:0040013	negative regulation of locomotion	6/76	381/18670	0.00456911	0.0375343	0.0272465	SERPINE1/IGFBP3/MIF/DUSP1/DCN/STC1	6
BP	GO:2001242	regulation of intrinsic apoptotic signaling pathway	4/76	165/18670	0.00460551	0.0375343	0.0272465	MIF/DDIT3/ENO1/CAV1	4
BP	GO:0021680	cerebellar Purkinje cell layer development	2/76	25/18670	0.00461726	0.0375343	0.0272465	HSPA5/ATP7A	2
BP	GO:0031664	regulation of lipopolysaccharide-mediated signaling pathway	2/76	25/18670	0.00461726	0.0375343	0.0272465	MIF/PRKCA	2
BP	GO:0051156	glucose 6-phosphate metabolic process	2/76	25/18670	0.00461726	0.0375343	0.0272465	GPI/HK1	2
BP	GO:0090025	regulation of monocyte chemotaxis	2/76	25/18670	0.00461726	0.0375343	0.0272465	SERPINE1/DUSP1	2
BP	GO:0009199	ribonucleoside triphosphate metabolic process	3/76	83/18670	0.00471578	0.0380705	0.0276357	ALDOA/AMPD3/ENO1	3
BP	GO:0048145	regulation of fibroblast proliferation	3/76	83/18670	0.00471578	0.0380705	0.0276357	PDGFB/MIF/ANXA2	3
BP	GO:0050714	positive regulation of protein secretion	5/76	268/18670	0.00473472	0.0380705	0.0276357	GPI/MIF/IL6/HK1/GAPDH	5
BP	GO:0051271	negative regulation of cellular component movement	6/76	384/18670	0.00474525	0.0380705	0.0276357	SERPINE1/IGFBP3/MIF/DUSP1/DCN/STC1	6
BP	GO:0002718	regulation of cytokine production involved in immune response	3/76	84/18670	0.00487628	0.038742	0.0281231	MIF/IL6/HK1	3
BP	GO:0048144	fibroblast proliferation	3/76	84/18670	0.00487628	0.038742	0.0281231	PDGFB/MIF/ANXA2	3
BP	GO:1905897	regulation of response to endoplasmic reticulum stress	3/76	84/18670	0.00487628	0.038742	0.0281231	HSPA5/DDIT3/CAV1	3
BP	GO:0034614	cellular response to reactive oxygen species	4/76	168/18670	0.00490794	0.0388677	0.0282144	IL6/FOS/ATP7A/ANKZF1	4
BP	GO:0003171	atrioventricular valve development	2/76	26/18670	0.0049889	0.0388817	0.0282246	EFNA1/CCN1	2
BP	GO:0030206	chondroitin sulfate biosynthetic process	2/76	26/18670	0.0049889	0.0388817	0.0282246	DCN/BCAN	2
BP	GO:1900120	regulation of receptor binding	2/76	26/18670	0.0049889	0.0388817	0.0282246	LOX/ANXA2	2
BP	GO:1903579	negative regulation of ATP metabolic process	2/76	26/18670	0.0049889	0.0388817	0.0282246	FBP1/DDIT4	2
BP	GO:1904754	positive regulation of vascular associated smooth muscle cell migration	2/76	26/18670	0.0049889	0.0388817	0.0282246	PDGFB/ATP7A	2
BP	GO:0051100	negative regulation of binding	4/76	169/18670	0.00501165	0.0389098	0.0282449	PDGFB/HSPA5/DDIT3/CAV1	4
BP	GO:0009144	purine nucleoside triphosphate metabolic process	3/76	85/18670	0.00504005	0.0389098	0.0282449	ALDOA/AMPD3/ENO1	3
BP	GO:0009798	axis specification	3/76	85/18670	0.00504005	0.0389098	0.0282449	DDIT3/GPC3/STC1	3
BP	GO:0014706	striated muscle tissue development	6/76	390/18670	0.00511249	0.0393453	0.0285611	ATF3/SAP30/LOX/FOS/DCN/CAV1	6
BP	GO:0006937	regulation of muscle contraction	4/76	171/18670	0.00522346	0.0400737	0.0290899	ADORA2B/ENO1/CAV1/STC1	4
BP	GO:0043270	positive regulation of ion transport	5/76	275/18670	0.00527463	0.0403403	0.0292833	PDGFB/MIF/ANXA2/CAV1/STC1	5
BP	GO:0009152	purine ribonucleotide biosynthetic process	4/76	172/18670	0.00533158	0.0403983	0.0293254	ALDOA/AMPD3/PDK1/ENO1	4
BP	GO:0030324	lung development	4/76	172/18670	0.00533158	0.0403983	0.0293254	JMJD6/LOX/GPC3/ATP7A	4
BP	GO:0051262	protein tetramerization	4/76	172/18670	0.00533158	0.0403983	0.0293254	FBP1/ALDOA/PFKP/ANXA2	4
BP	GO:0000188	inactivation of MAPK activity	2/76	27/18670	0.00537387	0.0404959	0.0293963	DUSP1/CAV1	2
BP	GO:0002690	positive regulation of leukocyte chemotaxis	3/76	87/18670	0.00537746	0.0404959	0.0293963	SERPINE1/IL6/PGF	3
BP	GO:0097485	neuron projection guidance	5/76	277/18670	0.00543659	0.040726	0.0295634	KIF5A/DPYSL4/EFNA1/PRKCA/EFNA3	5
BP	GO:0016525	negative regulation of angiogenesis	4/76	173/18670	0.0054412	0.040726	0.0295634	SERPINE1/EFNA3/DCN/PGK1	4
BP	GO:0001822	kidney development	5/76	278/18670	0.00551888	0.0410484	0.0297974	JMJD6/PDGFB/GPC3/PGF/DCN	5
BP	GO:0009165	nucleotide biosynthetic process	5/76	278/18670	0.00551888	0.0410484	0.0297974	ADORA2B/ALDOA/AMPD3/PDK1/ENO1	5
BP	GO:0061097	regulation of protein tyrosine kinase activity	3/76	88/18670	0.00555114	0.0410484	0.0297974	PDGFB/EFNA1/CAV1	3
BP	GO:1904035	regulation of epithelial cell apoptotic process	3/76	88/18670	0.00555114	0.0410484	0.0297974	SERPINE1/IL6/ZFP36	3
BP	GO:2000181	negative regulation of blood vessel morphogenesis	4/76	175/18670	0.00566494	0.041764	0.0303169	SERPINE1/EFNA3/DCN/PGK1	4
BP	GO:0032602	chemokine production	3/76	89/18670	0.00572817	0.0419753	0.0304702	ADORA2B/MIF/IL6	3
BP	GO:0033137	negative regulation of peptidyl-serine phosphorylation	2/76	28/18670	0.00577207	0.0419753	0.0304702	DDIT4/CAV1	2
BP	GO:0042730	fibrinolysis	2/76	28/18670	0.00577207	0.0419753	0.0304702	SERPINE1/ANXA2	2
BP	GO:0001936	regulation of endothelial cell proliferation	4/76	176/18670	0.00577908	0.0419753	0.0304702	PDGFB/PRKCA/PGF/CAV1	4
BP	GO:0030323	respiratory tube development	4/76	176/18670	0.00577908	0.0419753	0.0304702	JMJD6/LOX/GPC3/ATP7A	4
BP	GO:1901293	nucleoside phosphate biosynthetic process	5/76	282/18670	0.00585688	0.0424149	0.0307893	ADORA2B/ALDOA/AMPD3/PDK1/ENO1	5
BP	GO:1903035	negative regulation of response to wounding	3/76	90/18670	0.00590855	0.0426632	0.0309696	SERPINE1/PDGFB/ANXA2	3
BP	GO:0072593	reactive oxygen species metabolic process	5/76	284/18670	0.00603125	0.0434215	0.03152	PDGFB/ATP7A/CCN1/DDIT4/CAV1	5
BP	GO:0051899	membrane depolarization	3/76	91/18670	0.00609231	0.0436053	0.0316535	NEDD4L/DCN/CAV1	3
BP	GO:1904063	negative regulation of cation transmembrane transport	3/76	91/18670	0.00609231	0.0436053	0.0316535	NEDD4L/ATP7A/CAV1	3
BP	GO:0048771	tissue remodeling	4/76	179/18670	0.00613071	0.043696	0.0317193	IL6/PRKCA/ATP7A/CAV1	4
BP	GO:0010575	positive regulation of vascular endothelial growth factor production	2/76	29/18670	0.00618337	0.043696	0.0317193	ADORA2B/IL6	2
BP	GO:0070229	negative regulation of lymphocyte apoptotic process	2/76	29/18670	0.00618337	0.043696	0.0317193	MIF/EFNA1	2
BP	GO:1901017	negative regulation of potassium ion transmembrane transporter activity	2/76	29/18670	0.00618337	0.043696	0.0317193	NEDD4L/CAV1	2
BP	GO:2001233	regulation of apoptotic signaling pathway	6/76	406/18670	0.00619398	0.043696	0.0317193	ATF3/SERPINE1/MIF/DDIT3/ENO1/CAV1	6
BP	GO:0002793	positive regulation of peptide secretion	5/76	288/18670	0.00639094	0.0449563	0.0326342	GPI/MIF/IL6/HK1/GAPDH	5
BP	GO:0007589	body fluid secretion	3/76	93/18670	0.00647001	0.0453825	0.0329436	ATP7A/ANXA2/CAV1	3
BP	GO:0007517	muscle organ development	6/76	410/18670	0.00648864	0.0453835	0.0329443	ATF3/SAP30/LOX/FOS/DCN/CAV1	6
BP	GO:0071549	cellular response to dexamethasone stimulus	2/76	30/18670	0.00660767	0.0460847	0.0334533	PCK1/DDIT4	2
BP	GO:0051289	protein homotetramerization	3/76	94/18670	0.00666399	0.046215	0.0335478	FBP1/ALDOA/PFKP	3
BP	GO:1901216	positive regulation of neuron death	3/76	94/18670	0.00666399	0.046215	0.0335478	DDIT3/FOS/DDIT4	3
BP	GO:0043409	negative regulation of MAPK cascade	4/76	184/18670	0.00674795	0.0466654	0.0338748	ATF3/DUSP1/EFNA1/CAV1	4
BP	GO:0042116	macrophage activation	3/76	95/18670	0.00686141	0.0471535	0.0342292	JMJD6/MIF/IL6	3
BP	GO:0072001	renal system development	5/76	293/18670	0.00686147	0.0471535	0.0342292	JMJD6/PDGFB/GPC3/PGF/DCN	5
BP	GO:0009260	ribonucleotide biosynthetic process	4/76	185/18670	0.00687616	0.0471535	0.0342292	ALDOA/AMPD3/PDK1/ENO1	4
BP	GO:0002082	regulation of oxidative phosphorylation	2/76	31/18670	0.00704486	0.0475011	0.0344814	ATP7A/PGK1	2
BP	GO:0010543	regulation of platelet activation	2/76	31/18670	0.00704486	0.0475011	0.0344814	PDGFB/PRKCA	2
BP	GO:0044319	wound healing, spreading of cells	2/76	31/18670	0.00704486	0.0475011	0.0344814	CCN1/COL5A1	2
BP	GO:0050650	chondroitin sulfate proteoglycan biosynthetic process	2/76	31/18670	0.00704486	0.0475011	0.0344814	DCN/BCAN	2
BP	GO:0090505	epiboly involved in wound healing	2/76	31/18670	0.00704486	0.0475011	0.0344814	CCN1/COL5A1	2
BP	GO:1902895	positive regulation of pri-miRNA transcription by RNA polymerase II	2/76	31/18670	0.00704486	0.0475011	0.0344814	PDGFB/FOS	2
BP	GO:0097327	response to antineoplastic agent	3/76	96/18670	0.00706228	0.0475011	0.0344814	PDGFB/PCK1/DDIT4	3
BP	GO:0030316	osteoclast differentiation	3/76	97/18670	0.00726662	0.0487419	0.0353822	FOS/GPC3/ANXA2	3
BP	GO:0015012	heparan sulfate proteoglycan biosynthetic process	2/76	32/18670	0.00749483	0.0499994	0.036295	NDST2/NDST1	2
BP	GO:0090504	epiboly	2/76	32/18670	0.00749483	0.0499994	0.036295	CCN1/COL5A1	2
BP	GO:0001935	endothelial cell proliferation	4/76	191/18670	0.0076794	0.0509921	0.0370156	PDGFB/PRKCA/PGF/CAV1	4
BP	GO:0009896	positive regulation of catabolic process	6/76	425/18670	0.00768517	0.0509921	0.0370156	NEDD4L/IL6/GPC3/DCN/ZFP36/CAV1	6
BP	GO:0034599	cellular response to oxidative stress	5/76	302/18670	0.00776884	0.0514084	0.0373178	IL6/FOS/ATP7A/PDK1/ANKZF1	5
BP	GO:0046390	ribose phosphate biosynthetic process	4/76	192/18670	0.00781902	0.051463	0.0373574	ALDOA/AMPD3/PDK1/ENO1	4
BP	GO:0050731	positive regulation of peptidyl-tyrosine phosphorylation	4/76	192/18670	0.00781902	0.051463	0.0373574	PDGFB/MIF/EFNA1/IL6	4
BP	GO:0036503	ERAD pathway	3/76	100/18670	0.00790058	0.0515451	0.037417	HSPA5/CAV1/ANKZF1	3
BP	GO:0030513	positive regulation of BMP signaling pathway	2/76	33/18670	0.00795746	0.0515451	0.037417	GPC3/CCN1	2
BP	GO:0033028	myeloid cell apoptotic process	2/76	33/18670	0.00795746	0.0515451	0.037417	MIF/IL6	2
BP	GO:0042339	keratan sulfate metabolic process	2/76	33/18670	0.00795746	0.0515451	0.037417	CHST2/HEXA	2
BP	GO:0061036	positive regulation of cartilage development	2/76	33/18670	0.00795746	0.0515451	0.037417	CCN1/ANXA2	2
BP	GO:1901380	negative regulation of potassium ion transmembrane transport	2/76	33/18670	0.00795746	0.0515451	0.037417	NEDD4L/CAV1	2
BP	GO:0001933	negative regulation of protein phosphorylation	6/76	429/18670	0.00802955	0.0518751	0.0376566	ATF3/IGFBP3/DUSP1/EFNA1/DDIT4/CAV1	6
BP	GO:0002367	cytokine production involved in immune response	3/76	102/18670	0.0083408	0.0537445	0.0390136	MIF/IL6/HK1	3
BP	GO:0010574	regulation of vascular endothelial growth factor production	2/76	34/18670	0.00843267	0.0541942	0.0393401	ADORA2B/IL6	2
BP	GO:0006816	calcium ion transport	6/76	434/18670	0.00847556	0.0543277	0.0394369	PDGFB/DDIT3/ANXA2/CAV1/STC2/STC1	6
BP	GO:0010952	positive regulation of peptidase activity	4/76	197/18670	0.00854224	0.0544821	0.039549	EFNA1/EFNA3/CCN1/CAV1	4
BP	GO:0032091	negative regulation of protein binding	3/76	103/18670	0.00856623	0.0544821	0.039549	PDGFB/HSPA5/CAV1	3
BP	GO:0034766	negative regulation of ion transmembrane transport	3/76	103/18670	0.00856623	0.0544821	0.039549	NEDD4L/ATP7A/CAV1	3
BP	GO:0060541	respiratory system development	4/76	198/18670	0.00869196	0.0551389	0.0400258	JMJD6/LOX/GPC3/ATP7A	4
BP	GO:0071887	leukocyte apoptotic process	3/76	104/18670	0.00879522	0.0555071	0.0402931	MIF/EFNA1/IL6	3
BP	GO:0090100	positive regulation of transmembrane receptor protein serine/threonine kinase signaling pathway	3/76	104/18670	0.00879522	0.0555071	0.0402931	GPC3/INHA/CCN1	3
BP	GO:0007179	transforming growth factor beta receptor signaling pathway	4/76	199/18670	0.00884339	0.055668	0.0404099	HSPA5/LOX/FOS/CAV1	4
BP	GO:0001893	maternal placenta development	2/76	35/18670	0.00892032	0.0557237	0.0404503	STC2/STC1	2
BP	GO:0098801	regulation of renal system process	2/76	35/18670	0.00892032	0.0557237	0.0404503	PDGFB/STC1	2
BP	GO:1902991	regulation of amyloid precursor protein catabolic process	2/76	35/18670	0.00892032	0.0557237	0.0404503	EFNA1/EFNA3	2
BP	GO:0007009	plasma membrane organization	3/76	105/18670	0.00902778	0.0561094	0.0407303	NDRG1/COL5A1/CAV1	3
BP	GO:0033138	positive regulation of peptidyl-serine phosphorylation	3/76	105/18670	0.00902778	0.0561094	0.0407303	MIF/IL6/CAV1	3
BP	GO:0003417	growth plate cartilage development	2/76	36/18670	0.00942033	0.0581078	0.042181	ANXA2/STC1	2
BP	GO:0006882	cellular zinc ion homeostasis	2/76	36/18670	0.00942033	0.0581078	0.042181	MT2A/MT1E	2
BP	GO:0010573	vascular endothelial growth factor production	2/76	36/18670	0.00942033	0.0581078	0.042181	ADORA2B/IL6	2
BP	GO:1904659	glucose transmembrane transport	3/76	108/18670	0.00974702	0.0599722	0.0435344	SLC2A1/GPC3/SLC2A5	3
BP	GO:0000289	nuclear-transcribed mRNA poly(A) tail shortening	2/76	37/18670	0.00993258	0.0601775	0.0436833	NOCT/ZFP36	2
BP	GO:0014912	negative regulation of smooth muscle cell migration	2/76	37/18670	0.00993258	0.0601775	0.0436833	SERPINE1/IGFBP3	2
BP	GO:0021587	cerebellum morphogenesis	2/76	37/18670	0.00993258	0.0601775	0.0436833	HSPA5/ATP7A	2
BP	GO:0030201	heparan sulfate proteoglycan metabolic process	2/76	37/18670	0.00993258	0.0601775	0.0436833	NDST2/NDST1	2
BP	GO:0030212	hyaluronan metabolic process	2/76	37/18670	0.00993258	0.0601775	0.0436833	PDGFB/HEXA	2
BP	GO:0033280	response to vitamin D	2/76	37/18670	0.00993258	0.0601775	0.0436833	STC2/STC1	2
BP	GO:0050679	positive regulation of epithelial cell proliferation	4/76	206/18670	0.00995196	0.0601775	0.0436833	PDGFB/PRKCA/PGF/ATP7A	4
BP	GO:0009141	nucleoside triphosphate metabolic process	3/76	109/18670	0.00999398	0.0602831	0.04376	ALDOA/AMPD3/ENO1	3
BP	GO:0046916	cellular transition metal ion homeostasis	3/76	110/18670	0.0102446	0.0616432	0.0447473	ATP7A/MT2A/MT1E	3
BP	GO:0051216	cartilage development	4/76	209/18670	0.0104535	0.0620093	0.0450131	ATP7A/CCN1/ANXA2/STC1	4
BP	GO:0071229	cellular response to acid chemical	4/76	209/18670	0.0104535	0.0620093	0.0450131	PDGFB/PCK1/RRAGD/ATP7A	4
BP	GO:0006040	amino sugar metabolic process	2/76	38/18670	0.010457	0.0620093	0.0450131	CHST2/B4GALNT2	2
BP	GO:0055069	zinc ion homeostasis	2/76	38/18670	0.010457	0.0620093	0.0450131	MT2A/MT1E	2
BP	GO:0086005	ventricular cardiac muscle cell action potential	2/76	38/18670	0.010457	0.0620093	0.0450131	NEDD4L/CAV1	2
BP	GO:1905898	positive regulation of response to endoplasmic reticulum stress	2/76	38/18670	0.010457	0.0620093	0.0450131	DDIT3/CAV1	2
BP	GO:1904019	epithelial cell apoptotic process	3/76	111/18670	0.0104988	0.0621073	0.0450842	SERPINE1/IL6/ZFP36	3
BP	GO:0001938	positive regulation of endothelial cell proliferation	3/76	112/18670	0.0107567	0.0631761	0.0458601	PDGFB/PRKCA/PGF	3
BP	GO:0008645	hexose transmembrane transport	3/76	112/18670	0.0107567	0.0631761	0.0458601	SLC2A1/GPC3/SLC2A5	3
BP	GO:0010906	regulation of glucose metabolic process	3/76	112/18670	0.0107567	0.0631761	0.0458601	IGFBP3/FBP1/PDK1	3
BP	GO:0060306	regulation of membrane repolarization	2/76	39/18670	0.0109934	0.064251	0.0466403	NEDD4L/CAV1	2
BP	GO:0071709	membrane assembly	2/76	39/18670	0.0109934	0.064251	0.0466403	ANXA2/CAV1	2
BP	GO:0043200	response to amino acid	3/76	113/18670	0.0110182	0.064251	0.0466403	PCK1/RRAGD/ATP7A	3
BP	GO:0001655	urogenital system development	5/76	330/18670	0.0111226	0.0647061	0.0469707	JMJD6/PDGFB/GPC3/PGF/DCN	5
BP	GO:0015749	monosaccharide transmembrane transport	3/76	114/18670	0.0112834	0.0650251	0.0472023	SLC2A1/GPC3/SLC2A5	3
BP	GO:0030218	erythrocyte differentiation	3/76	114/18670	0.0112834	0.0650251	0.0472023	JMJD6/INHA/ZFP36	3
BP	GO:0030282	bone mineralization	3/76	114/18670	0.0112834	0.0650251	0.0472023	LOX/GPC3/CCN1	3
BP	GO:0042035	regulation of cytokine biosynthetic process	3/76	114/18670	0.0112834	0.0650251	0.0472023	IL6/INHA/ZFP36	3
BP	GO:0070374	positive regulation of ERK1 and ERK2 cascade	4/76	215/18670	0.0115051	0.0660489	0.0479455	CAVIN3/PDGFB/MIF/PRKCA	4
BP	GO:0045124	regulation of bone resorption	2/76	40/18670	0.0115417	0.0660489	0.0479455	IL6/PRKCA	2
BP	GO:0071548	response to dexamethasone	2/76	40/18670	0.0115417	0.0660489	0.0479455	PCK1/DDIT4	2
BP	GO:0034219	carbohydrate transmembrane transport	3/76	116/18670	0.0118248	0.0675114	0.0490071	SLC2A1/GPC3/SLC2A5	3
BP	GO:0016485	protein processing	4/76	217/18670	0.0118702	0.0676132	0.049081	SERPINE1/ANXA2/ENO1/PGK1	4
BP	GO:0043405	regulation of MAP kinase activity	5/76	337/18670	0.0120947	0.0678316	0.0492395	ADORA2B/PDGFB/MIF/DUSP1/CAV1	5
BP	GO:0002761	regulation of myeloid leukocyte differentiation	3/76	117/18670	0.012101	0.0678316	0.0492395	PRKCA/FOS/INHA	3
BP	GO:0021575	hindbrain morphogenesis	2/76	41/18670	0.0121019	0.0678316	0.0492395	HSPA5/ATP7A	2
BP	GO:0043267	negative regulation of potassium ion transport	2/76	41/18670	0.0121019	0.0678316	0.0492395	NEDD4L/CAV1	2
BP	GO:0085029	extracellular matrix assembly	2/76	41/18670	0.0121019	0.0678316	0.0492395	LOX/ATP7A	2
BP	GO:0090279	regulation of calcium ion import	2/76	41/18670	0.0121019	0.0678316	0.0492395	PDGFB/STC1	2
BP	GO:1902893	regulation of pri-miRNA transcription by RNA polymerase II	2/76	41/18670	0.0121019	0.0678316	0.0492395	PDGFB/FOS	2
CC	GO:0005788	endoplasmic reticulum lumen	9/76	309/19717	2.88042e-06	0.000466628	0.000342618	PDGFB/IGFBP3/HSPA5/IL6/P4HA2/GPC3/CCN1/COL5A1/STC2	9
CC	GO:0045121	membrane raft	8/76	315/19717	2.85164e-05	0.000879456	0.000645735	CAVIN3/SLC2A1/CAVIN1/ATP7A/ANXA2/HK1/PGK1/CAV1	8
CC	GO:0098857	membrane microdomain	8/76	316/19717	2.91673e-05	0.000879456	0.000645735	CAVIN3/SLC2A1/CAVIN1/ATP7A/ANXA2/HK1/PGK1/CAV1	8
CC	GO:0034774	secretory granule lumen	8/76	321/19717	3.26116e-05	0.000879456	0.000645735	GPI/SERPINE1/PDGFB/MIF/ALDOA/AMPD3/PLAC8/ANXA2	8
CC	GO:0060205	cytoplasmic vesicle lumen	8/76	325/19717	3.56067e-05	0.000879456	0.000645735	GPI/SERPINE1/PDGFB/MIF/ALDOA/AMPD3/PLAC8/ANXA2	8
CC	GO:0031983	vesicle lumen	8/76	327/19717	3.71885e-05	0.000879456	0.000645735	GPI/SERPINE1/PDGFB/MIF/ALDOA/AMPD3/PLAC8/ANXA2	8
CC	GO:0098589	membrane region	8/76	328/19717	3.80012e-05	0.000879456	0.000645735	CAVIN3/SLC2A1/CAVIN1/ATP7A/ANXA2/HK1/PGK1/CAV1	8
CC	GO:0005775	vacuolar lumen	6/76	172/19717	5.32687e-05	0.00107869	0.000792022	GPC3/DCN/PLAC8/ANXA2/HEXA/BCAN	6
CC	GO:0062023	collagen-containing extracellular matrix	8/76	406/19717	0.000167533	0.00293088	0.00215198	SERPINE1/PDGFB/GPC3/DCN/CCN1/ANXA2/COL5A1/S100A4	8
CC	GO:0042383	sarcolemma	5/76	136/19717	0.000180919	0.00293088	0.00215198	DTNA/SLC2A1/ANXA2/CAV1/SLC2A5	5
CC	GO:0005901	caveola	4/76	80/19717	0.000258229	0.00365654	0.00268479	CAVIN3/SLC2A1/CAVIN1/CAV1	4
CC	GO:0005811	lipid droplet	4/76	81/19717	0.000270855	0.00365654	0.00268479	PLIN2/ANXA2/GAPDH/CAV1	4
CC	GO:0043202	lysosomal lumen	4/76	95/19717	0.000497617	0.00620107	0.00455309	GPC3/DCN/HEXA/BCAN	4
CC	GO:0005796	Golgi lumen	4/76	102/19717	0.000650885	0.00753167	0.00553008	PDGFB/GPC3/DCN/BCAN	4
CC	GO:0044853	plasma membrane raft	4/76	109/19717	0.000834965	0.00901762	0.00662113	CAVIN3/SLC2A1/CAVIN1/CAV1	4
CC	GO:0101002	ficolin-1-rich granule	4/76	124/19717	0.0013481	0.0128466	0.00943249	GPI/MIF/ALDOA/AMPD3	4
CC	GO:1904813	ficolin-1-rich granule lumen	4/76	124/19717	0.0013481	0.0128466	0.00943249	GPI/MIF/ALDOA/AMPD3	4
CC	GO:0030014	CCR4-NOT complex	2/76	17/19717	0.00192072	0.0172865	0.0126925	NOCT/ZFP36	2
CC	GO:0031093	platelet alpha granule lumen	3/76	67/19717	0.00220848	0.0188302	0.0138259	SERPINE1/PDGFB/ALDOA	3
CC	GO:0031225	anchored component of membrane	4/76	170/19717	0.00422551	0.0342266	0.0251306	EFNA1/EFNA3/GPC3/BCAN	4
CC	GO:0005581	collagen trimer	3/76	87/19717	0.00462497	0.0356783	0.0261966	LOX/DCN/COL5A1	3
CC	GO:0031430	M band	2/76	28/19717	0.00519415	0.0369288	0.0271147	ALDOA/ENO1	2
CC	GO:0031091	platelet alpha granule	3/76	91/19717	0.00524297	0.0369288	0.0271147	SERPINE1/PDGFB/ALDOA	3
CC	GO:0042470	melanosome	3/76	106/19717	0.00799056	0.0498	0.0365653	HSPA5/SLC2A1/ANXA2	3
CC	GO:0048770	pigment granule	3/76	106/19717	0.00799056	0.0498	0.0365653	HSPA5/SLC2A1/ANXA2	3
CC	GO:0030017	sarcomere	4/76	204/19717	0.00799259	0.0498	0.0365653	SLC2A1/ALDOA/CSRP2/ENO1	4
CC	GO:0016323	basolateral plasma membrane	4/76	217/19717	0.00987568	0.0573234	0.0420893	PDGFB/SLC2A1/ATP7A/ANXA2	4
CC	GO:0031672	A band	2/76	39/19717	0.00990775	0.0573234	0.0420893	ALDOA/ENO1	2
CC	GO:0030016	myofibril	4/76	224/19717	0.0109997	0.0614463	0.0451165	SLC2A1/ALDOA/CSRP2/ENO1	4
MF	GO:0048029	monosaccharide binding	8/75	75/17696	9.53516e-10	2.74613e-07	2.17803e-07	GPI/FBP1/ALDOA/P4HA2/PFKP/GYS1/HK1/SLC2A5	8
MF	GO:0030246	carbohydrate binding	9/75	271/17696	2.10791e-06	0.000303539	0.000240746	GPI/FBP1/ALDOA/P4HA2/PFKP/GYS1/HK1/SLC2A5/BCAN	9
MF	GO:0050839	cell adhesion molecule binding	11/75	499/17696	7.70603e-06	0.000739779	0.00058674	HSPA5/NDRG1/ALDOA/TES/PRKCA/CCN5/PFKP/CCN1/ANXA2/COL5A1/ENO1	11
MF	GO:0019838	growth factor binding	6/75	137/17696	2.50594e-05	0.00180428	0.00143102	PDGFB/IGFBP3/DUSP1/CCN5/CCN1/COL5A1	6
MF	GO:0005539	glycosaminoglycan binding	7/75	229/17696	5.21358e-05	0.00300302	0.00238178	CCN5/PGF/DCN/CCN1/COL5A1/HK1/BCAN	7
MF	GO:0005520	insulin-like growth factor binding	3/75	28/17696	0.000221965	0.0106543	0.00845024	IGFBP3/CCN5/CCN1	3
MF	GO:0008194	UDP-glycosyltransferase activity	5/75	151/17696	0.00045193	0.0177425	0.0140721	NDST2/B4GALNT2/GYS1/HEXA/NDST1	5
MF	GO:0045296	cadherin binding	7/75	331/17696	0.000501977	0.0177425	0.0140721	HSPA5/NDRG1/ALDOA/TES/PFKP/ANXA2/ENO1	7
MF	GO:0042056	chemoattractant activity	3/75	38/17696	0.000554453	0.0177425	0.0140721	PDGFB/MIF/PGF	3
MF	GO:0008083	growth factor activity	5/75	163/17696	0.000640041	0.0184332	0.0146199	GPI/PDGFB/IL6/PGF/INHA	5
MF	GO:0019213	deacetylase activity	3/75	44/17696	0.000854734	0.0200022	0.0158643	SAP30/NDST2/NDST1	3
MF	GO:0005536	glucose binding	2/75	11/17696	0.000950994	0.0200022	0.0158643	GYS1/HK1	2
MF	GO:0048407	platelet-derived growth factor binding	2/75	11/17696	0.000950994	0.0200022	0.0158643	PDGFB/COL5A1	2
MF	GO:0048018	receptor ligand activity	8/75	482/17696	0.000974956	0.0200022	0.0158643	GPI/PDGFB/MIF/IL6/PGF/INHA/STC2/STC1	8
MF	GO:0030546	signaling receptor activator activity	8/75	487/17696	0.00104178	0.0200022	0.0158643	GPI/PDGFB/MIF/IL6/PGF/INHA/STC2/STC1	8
MF	GO:0016829	lyase activity	5/75	187/17696	0.00118534	0.0213362	0.0169223	ENO3/CA12/PCK1/ALDOA/ENO1	5
MF	GO:0016208	AMP binding	2/75	13/17696	0.00134129	0.0222731	0.0176654	FBP1/PFKP	2
MF	GO:0008146	sulfotransferase activity	3/75	52/17696	0.00139207	0.0222731	0.0176654	NDST2/CHST2/NDST1	3
MF	GO:0008375	acetylglucosaminyltransferase activity	3/75	55/17696	0.00163757	0.0237646	0.0188484	NDST2/HEXA/NDST1	3
MF	GO:0016836	hydro-lyase activity	3/75	56/17696	0.00172503	0.0237646	0.0188484	ENO3/CA12/ENO1	3
MF	GO:0034483	heparan sulfate sulfotransferase activity	2/75	15/17696	0.0017957	0.0237646	0.0188484	NDST2/NDST1	2
MF	GO:0050840	extracellular matrix binding	3/75	57/17696	0.00181535	0.0237646	0.0188484	DCN/CCN1/ANXA2	3
MF	GO:0016758	transferase activity, transferring hexosyl groups	5/75	216/17696	0.00223315	0.0279629	0.0221782	NDST2/B4GALNT2/GYS1/HEXA/NDST1	5
MF	GO:0005178	integrin binding	4/75	132/17696	0.00238811	0.0286573	0.0227289	PRKCA/CCN5/CCN1/COL5A1	4
MF	GO:0016782	transferase activity, transferring sulfur-containing groups	3/75	69/17696	0.00313468	0.0341881	0.0271155	NDST2/CHST2/NDST1	3
MF	GO:0005355	glucose transmembrane transporter activity	2/75	20/17696	0.00320513	0.0341881	0.0271155	SLC2A1/SLC2A5	2
MF	GO:0015149	hexose transmembrane transporter activity	2/75	20/17696	0.00320513	0.0341881	0.0271155	SLC2A1/SLC2A5	2
MF	GO:0019200	carbohydrate kinase activity	2/75	21/17696	0.00353282	0.0363376	0.0288204	PFKP/HK1	2
MF	GO:0015145	monosaccharide transmembrane transporter activity	2/75	22/17696	0.00387548	0.0380867	0.0302076	SLC2A1/SLC2A5	2
MF	GO:0016835	carbon-oxygen lyase activity	3/75	75/17696	0.00396736	0.0380867	0.0302076	ENO3/CA12/ENO1	3
MF	GO:0051119	sugar transmembrane transporter activity	2/75	24/17696	0.00460516	0.0427835	0.0339328	SLC2A1/SLC2A5	2
MF	GO:0008201	heparin binding	4/75	169/17696	0.00576437	0.0506942	0.040207	CCN5/PGF/CCN1/COL5A1	4
MF	GO:0046875	ephrin receptor binding	2/75	27/17696	0.00580871	0.0506942	0.040207	EFNA1/EFNA3	2
MF	GO:0071889	14-3-3 protein binding	2/75	29/17696	0.00668229	0.0551926	0.0437749	DDIT4/ZFP36	2
MF	GO:0016757	transferase activity, transferring glycosyl groups	5/75	280/17696	0.00670744	0.0551926	0.0437749	NDST2/B4GALNT2/GYS1/HEXA/NDST1	5

## Sheet: result of KEGG
Table S4: result of KEGG
ID	Description	GeneRatio	BgRatio	pvalue	p.adjust	qvalue	geneID	Count
hsa04066	HIF-1 signaling pathway	12/44	109/6124	7.1687e-12	5.5199e-10	4.5276e-10	ENO3/SERPINE1/SLC2A1/ALDOA/IL6/PRKCA/PFKP/PDK1/HK1/ENO1/GAPDH/PGK1	12
hsa00010	Glycolysis / Gluconeogenesis	10/44	67/6124	2.26922e-11	8.7365e-10	7.16596e-10	GPI/ENO3/FBP1/PCK1/ALDOA/PFKP/HK1/ENO1/GAPDH/PGK1	10
hsa01200	Carbon metabolism	9/44	115/6124	8.66464e-08	2.22392e-06	1.82413e-06	GPI/ENO3/FBP1/ALDOA/PFKP/HK1/ENO1/GAPDH/PGK1	9
hsa01230	Biosynthesis of amino acids	6/44	75/6124	1.34521e-05	0.000258952	0.000212401	ENO3/ALDOA/PFKP/ENO1/GAPDH/PGK1	6
hsa00030	Pentose phosphate pathway	4/44	30/6124	5.54545e-05	0.000853999	0.000700477	GPI/FBP1/ALDOA/PFKP	4
hsa00051	Fructose and mannose metabolism	4/44	33/6124	8.15132e-05	0.00104609	0.000858034	FBP1/ALDOA/PFKP/HK1	4
hsa04151	PI3K-Akt signaling pathway	9/44	354/6124	0.000759331	0.00835264	0.00685111	PDGFB/PCK1/EFNA1/IL6/PRKCA/EFNA3/PGF/GYS1/DDIT4	9
hsa04010	MAPK signaling pathway	8/44	294/6124	0.0010019	0.0096433	0.00790975	PDGFB/DUSP1/EFNA1/PRKCA/DDIT3/FOS/EFNA3/PGF	8
hsa00500	Starch and sucrose metabolism	3/44	36/6124	0.00209431	0.017918	0.0146969	GPI/GYS1/HK1	3
hsa04015	Rap1 signaling pathway	6/44	210/6124	0.00359523	0.0276832	0.0227067	ADORA2B/PDGFB/EFNA1/PRKCA/EFNA3/PGF	6
hsa00520	Amino sugar and nucleotide sugar metabolism	3/44	48/6124	0.00477817	0.0334472	0.0274345	GPI/HK1/HEXA	3
