# Supplementary material for: Identification and Validation of Hypoxia-Related lncRNA Signature as a Prognostic Model for Hepatocellular Carcinoma
Source: Front Genet. 2021 Sep 28;12:744113. doi: 10.3389/fgene.2021.744113 (PMC8505699; doi:10.3389/fgene.2021.744113)
Supplement: Supplementary file 5 [file Table6.XLSX]

## Sheet: Sheet1
Table S5: the P value of immune cells between two risk groups.
immune cell	pvalue
B cell_TIMER	2.29936e-05
T cell CD4+_TIMER	2.36724e-05
Neutrophil_TIMER	7.31467e-08
Macrophage_TIMER	7.41973e-07
Myeloid dendritic cell_TIMER	1.2341e-07
B cell naive_CIBERSORT	0.0142348
T cell CD4+ memory resting_CIBERSORT	0.0136861
T cell CD4+ memory activated_CIBERSORT	0.0346922
T cell follicular helper_CIBERSORT	0.00450379
T cell regulatory (Tregs)_CIBERSORT	0.000776633
Monocyte_CIBERSORT	0.0105038
Macrophage M0_CIBERSORT	3.38079e-08
Mast cell activated_CIBERSORT	0.0115891
Mast cell resting_CIBERSORT	0.0286234
Neutrophil_CIBERSORT	0.0142191
B cell plasma_CIBERSORT-ABS	0.0349801
T cell CD4+ memory activated_CIBERSORT-ABS	0.0334178
T cell follicular helper_CIBERSORT-ABS	4.67419e-06
T cell regulatory (Tregs)_CIBERSORT-ABS	5.19845e-07
NK cell activated_CIBERSORT-ABS	9.90481e-05
Macrophage M0_CIBERSORT-ABS	1.00915e-11
Macrophage M1_CIBERSORT-ABS	0.01197
Macrophage M2_CIBERSORT-ABS	0.000897897
Mast cell resting_CIBERSORT-ABS	0.0114065
Neutrophil_CIBERSORT-ABS	0.00761534
B cell_QUANTISEQ	0.00412874
Macrophage M1_QUANTISEQ	0.00403142
Macrophage M2_QUANTISEQ	0.000919179
Monocyte_QUANTISEQ	1.94019e-05
T cell CD4+ (non-regulatory)_QUANTISEQ	0.00146267
T cell CD8+_QUANTISEQ	7.36548e-05
T cell regulatory (Tregs)_QUANTISEQ	2.58941e-07
uncharacterized cell_QUANTISEQ	4.61008e-07
T cell_MCPCOUNTER	7.01494e-06
NK cell_MCPCOUNTER	0.00697775
B cell_MCPCOUNTER	0.00480139
Monocyte_MCPCOUNTER	6.62444e-07
Macrophage/Monocyte_MCPCOUNTER	6.62444e-07
B cell_XCELL	0.00108113
T cell CD4+ memory_XCELL	1.56935e-05
T cell CD4+ central memory_XCELL	0.00725307
T cell CD8+ naive_XCELL	5.67113e-05
T cell CD8+ effector memory_XCELL	0.0298405
Class-switched memory B cell_XCELL	0.00599647
Common lymphoid progenitor_XCELL	2.00077e-12
Endothelial cell_XCELL	7.40273e-15
Granulocyte-monocyte progenitor_XCELL	5.70186e-05
Hematopoietic stem cell_XCELL	3.11374e-12
Macrophage_XCELL	0.00188924
Macrophage M2_XCELL	7.26592e-09
Mast cell_XCELL	0.00195609
T cell NK_XCELL	0.00237897
Plasmacytoid dendritic cell_XCELL	0.00488978
T cell gamma delta_XCELL	0.01593
T cell CD4+ Th2_XCELL	1.5964e-17
stroma score_XCELL	9.52871e-13
microenvironment score_XCELL	0.000104819
B cell_EPIC	0.0481723
Cancer associated fibroblast_EPIC	0.000220038
Macrophage_EPIC	1.04536e-11
uncharacterized cell_EPIC	9.76454e-12
