# Supplementary material for: Identification and Validation of Hypoxia-Related lncRNA Signature as a Prognostic Model for Hepatocellular Carcinoma
Source: Front Genet. 2021 Sep 28;12:744113. doi: 10.3389/fgene.2021.744113 (PMC8505699; doi:10.3389/fgene.2021.744113)
Supplement: Supplementary file 7 [file Table5.XLSX]

## Sheet: Sheet1
Table S3: The result of univariate Cox regression analysis of hypoxia-related lncRNAs.
id	HR	HR.95L	HR.95H	pvalue
NRAV	1.43673	1.23555	1.67065	2.49886e-06
MIR210HG	1.18761	1.09278	1.29066	5.12494e-05
AC099850.4	1.13045	1.06458	1.20039	6.24825e-05
AC124798.1	1.38827	1.16146	1.65938	0.000312708
LINC01138	1.43489	1.15766	1.77851	0.00097891
AC022150.2	1.5891	1.17715	2.14519	0.00248384
AC073611.1	1.63353	1.16774	2.28511	0.00416461
SBF2-AS1	1.86522	1.20728	2.88172	0.00497452
CYTOR	1.05879	1.01645	1.1029	0.00608453
AL118516.1	1.12731	1.03225	1.23112	0.00767148
ITGB1-DT	1.10787	1.02683	1.19531	0.00821736
SNHG30	1.10869	1.02478	1.19948	0.0101868
AC012467.2	1.46771	1.07874	1.99692	0.0145877
MIR4435-2HG	1.15531	1.02473	1.30254	0.0183177
NRSN2-AS1	1.30404	1.045	1.6273	0.0187988
ZEB1-AS1	1.67814	1.08584	2.59352	0.0197667
AC009779.3	1.13454	1.01664	1.26612	0.0241511
FAM111A-DT	1.63989	1.05597	2.5467	0.0276332
AC139530.1	1.21601	1.01083	1.46283	0.0380573
AC008549.1	0.982342	0.965632	0.999341	0.0418216
AC005586.2	1.21343	1.00482	1.46535	0.0444339
